# Supplementary material for: Notes on the genus Psychostrophia Butler, 1877 (Lepidoptera, Epicopeiidae), with description of a new species
Source: Zookeys. 2019 Dec 31;900:111–27. doi: 10.3897/zookeys.900.46973 (PMC6946741; doi:10.3897/zookeys.900.46973)
Supplement: XML Treatment for Psychostrophia micronymphidiaria [file zookeys.900.46973-treatment2.xml]

<!DOCTYPE tp:taxon-treatment
  PUBLIC "-//TaxonX//DTD Taxonomic Treatment Publishing DTD v0 20100105//EN" "tax-treatment-NSO.dtd">
<tp:taxon-treatment xmlns:tp="http://www.plazi.org/taxpub"><tp:treatment-meta><kwd-group><label>Taxon classification</label><kwd><named-content xmlns:xlink="http://www.w3.org/1999/xlink" content-type="kingdom">Animalia</named-content></kwd><kwd><named-content xmlns:xlink="http://www.w3.org/1999/xlink" content-type="order">Lepidoptera</named-content></kwd><kwd><named-content xmlns:xlink="http://www.w3.org/1999/xlink" content-type="family">Epicopeiidae</named-content></kwd></kwd-group><mixed-citation publication-type="journal"><person-group><name><surname>Huang</surname><given-names>Si-Yao</given-names></name><name><surname>Wang</surname><given-names>Min</given-names></name><name><surname>Fan</surname><given-names>Xiao-Ling</given-names></name></person-group><article-title>Notes on the genus <italic><tp:taxon-name><tp:taxon-name-part taxon-name-part-type="genus" reg="Psychostrophia">Psychostrophia</tp:taxon-name-part></tp:taxon-name></italic> Butler, 1877 (<tp:taxon-name><tp:taxon-name-part taxon-name-part-type="order">Lepidoptera</tp:taxon-name-part></tp:taxon-name>, <tp:taxon-name><tp:taxon-name-part taxon-name-part-type="family">Epicopeiidae</tp:taxon-name-part></tp:taxon-name>), with description of a new species</article-title><source>Zookeys</source><day>31</day><month>12</month><year>2019</year><volume>900</volume><fpage>111</fpage><lpage>127</lpage><pub-id pub-id-type="doi">10.3897/zookeys.900.46973</pub-id></mixed-citation></tp:treatment-meta><tp:nomenclature><tp:taxon-name><object-id xmlns:xlink="http://www.w3.org/1999/xlink" content-type="arpha" xlink:type="simple">A389E044-D0AE-5510-94C4-5C9CEBB0BEBD</object-id>
            <tp:taxon-name-part taxon-name-part-type="genus" reg="Psychostrophia">Psychostrophia</tp:taxon-name-part>
            <tp:taxon-name-part taxon-name-part-type="species" reg="micronymphidiaria">micronymphidiaria</tp:taxon-name-part>
            <object-id xmlns:xlink="http://www.w3.org/1999/xlink" content-type="zoobank" xlink:type="simple">http://zoobank.org/AF2ECA37-9EE3-4EDD-A074-5BA0766976E6</object-id>
          </tp:taxon-name><tp:taxon-authority>Huang &amp; Wang</tp:taxon-authority><tp:taxon-status xmlns:xlink="http://www.w3.org/1999/xlink" xlink:type="simple">sp. nov.</tp:taxon-status><xref ref-type="fig" rid="F1">Figs 1–4</xref><xref ref-type="fig" rid="F2">, 9</xref><xref ref-type="fig" rid="F2">, 10</xref><tp:nomenclature-citation-list><tp:nomenclature-citation><tp:taxon-name>
                <tp:taxon-name-part taxon-name-part-type="genus" reg="Psychostrophia">Psychostrophia</tp:taxon-name-part> <tp:taxon-name-part taxon-name-part-type="species" reg="nymphidiaria">nymphidiaria</tp:taxon-name-part></tp:taxon-name><comment>: <xref ref-type="bibr" rid="B9">Huang et al. 2019</xref>: 40 [misidentification].</comment></tp:nomenclature-citation></tp:nomenclature-citation-list></tp:nomenclature><tp:treatment-sec sec-type="type material" id="SECID0ENOAC"><title>Type material.</title><p><bold><italic>Holotype</italic></bold>: male, altitude 2779–2927 m, 27.V.2016, near Shajiama Bridge, Tacheng Town, Weixi Lisu Autonomous County, Diqing Tibetan Autonomous Prefecture, Yunnan Province, leg. Zhen-fu Huang, Qi-tong Huang and Jing Tang, PSY001. <bold><italic>Paratypes</italic></bold>: 1 male, same label as holotype, PSY002; 1 male, altitude 2550 m, 15.VII.2018, Yaojiaping, Lushui County, Nujiang Lisu Autonomous Prefecture, Yunnan Province, PR China, leg. Si-yao Huang, PSY003; 1 male, 6.VII.2014, altitude 2900–3000 m, Mt Diancang, Dali Bai Autonomous Prefecture, Yunnan Province, leg. Hao Huang, PSY004; 1 male, altitude 2850 m, 7.VII.2013, Tacheng Town, Weixi Lisu Autonomous County, Diqing Tibetan Autonomous Prefecture, Yunnan Province, leg. Zhen-fu Huang, Hai-ling Zhuang and Min Wang, PSY005. The type series is deposited in the Insect Collection of Department of Entomology, South China Agricultural University (SCAU), Guangzhou, P. R. China.</p></tp:treatment-sec><tp:treatment-sec sec-type="diagnosis" id="SECID0E2OAC"><title>Diagnosis.</title><p>Externally, <italic><tp:taxon-name><tp:taxon-name-part taxon-name-part-type="genus" reg="Psychostrophia">P.</tp:taxon-name-part> <tp:taxon-name-part taxon-name-part-type="species" reg="micronymphidiaria">micronymphidiaria</tp:taxon-name-part></tp:taxon-name></italic> sp. nov. is characterized and distinguished from its closest relative, <italic><tp:taxon-name><tp:taxon-name-part taxon-name-part-type="genus" reg="Psychostrophia">P.</tp:taxon-name-part> <tp:taxon-name-part taxon-name-part-type="species" reg="nymphidiaria">nymphidiaria</tp:taxon-name-part></tp:taxon-name></italic> by a smaller size (length of forewing 16–17 mm vs 18–22 mm in <italic><tp:taxon-name><tp:taxon-name-part taxon-name-part-type="genus" reg="Psychostrophia">P.</tp:taxon-name-part> <tp:taxon-name-part taxon-name-part-type="species" reg="nymphidiaria">nymphidiaria</tp:taxon-name-part></tp:taxon-name></italic>), more slender discal cell bar with the tip pointing to the tornus (in <italic><tp:taxon-name><tp:taxon-name-part taxon-name-part-type="genus" reg="Psychostrophia">P.</tp:taxon-name-part> <tp:taxon-name-part taxon-name-part-type="species" reg="nymphidiaria">nymphidiaria</tp:taxon-name-part></tp:taxon-name></italic> the discal cell bar is robust and short, the tip shifting basally and pointing to the dorsum), and a narrower costal black border on the dorsal forewing. The male genitalia of <italic><tp:taxon-name><tp:taxon-name-part taxon-name-part-type="genus" reg="Psychostrophia">P.</tp:taxon-name-part> <tp:taxon-name-part taxon-name-part-type="species" reg="micronymphidiaria">micronymphidiaria</tp:taxon-name-part></tp:taxon-name></italic> sp. nov. can be distinguished from those of <italic><tp:taxon-name><tp:taxon-name-part taxon-name-part-type="genus" reg="Psychostrophia">P.</tp:taxon-name-part> <tp:taxon-name-part taxon-name-part-type="species" reg="nymphidiaria">nymphidiaria</tp:taxon-name-part></tp:taxon-name></italic> by the following points: 1) the juxta is much narrower and more strongly sclerotized, while it is much broader and more membranous in <italic><tp:taxon-name><tp:taxon-name-part taxon-name-part-type="genus" reg="Psychostrophia">P.</tp:taxon-name-part> <tp:taxon-name-part taxon-name-part-type="species" reg="nymphidiaria">nymphidiaria</tp:taxon-name-part></tp:taxon-name></italic>; 2) the valva has a narrower praesacculus, while it is broader in <italic><tp:taxon-name><tp:taxon-name-part taxon-name-part-type="genus" reg="Psychostrophia">P.</tp:taxon-name-part> <tp:taxon-name-part taxon-name-part-type="species" reg="nymphidiaria">nymphidiaria</tp:taxon-name-part></tp:taxon-name></italic>; 3) the aedeagus is longer than the coecum, while it is shorter than the coecum or equal to it in <italic><tp:taxon-name><tp:taxon-name-part taxon-name-part-type="genus" reg="Psychostrophia">P.</tp:taxon-name-part> <tp:taxon-name-part taxon-name-part-type="species" reg="nymphidiaria">nymphidiaria</tp:taxon-name-part></tp:taxon-name></italic>; 4) coecum and aedeagus are more sclerotized, while they are more membranous in <italic><tp:taxon-name><tp:taxon-name-part taxon-name-part-type="genus" reg="Psychostrophia">P.</tp:taxon-name-part> <tp:taxon-name-part taxon-name-part-type="species" reg="nymphidiaria">nymphidiaria</tp:taxon-name-part></tp:taxon-name></italic>.</p></tp:treatment-sec><tp:treatment-sec sec-type="description" id="SECID0EQCAE"><title>Description.</title><p><bold>Male</bold> (Figs <xref ref-type="fig" rid="F1">1–4</xref>). Forewing length 16–17 mm (<italic>n</italic> = 5). Head black; antenna black, filiform. Thorax and abdomen black dorsally. Forewing ground color black with well-developed white patterns. White triangular zone extending from wing base to postmedial area, ending in wavy edge; cell bar at end of discal cell slender; subapical area with oval white patch, center sometimes extending outwards. Submarginal series comprising four white spots extending from vein M<sub>2</sub> to anal angle. Cilia black from apex to vein R<sub>5</sub>, white from R<sub>5</sub> to middle portion of cell M<sub>1</sub>, becoming black again from medial portion of cell M<sub>1</sub> to tornus; sometimes cilia white only between vein R<sub>5</sub> and vein M<sub>1</sub>. Dorsally, hindwing ground color white at inner two-thirds and black at outer one-third, junction line between white and black area wavy; submarginal series consisting of four to six white spots of different sizes, extending from apex to tornus; cilia black from apex to vein M<sub>1</sub>, white from M<sub>1</sub> to medial portion of cell M<sub>2</sub>, becoming black again from medial portion of cell M<sub>2</sub> to tornus.</p><p><bold><italic>Male genitalia</italic></bold> (Figs <xref ref-type="fig" rid="F2">9</xref>, <xref ref-type="fig" rid="F2">10</xref>). Uncus tubular, relatively long, and slender. Tegumen broadly U-shaped in ventral view, rather short and broad. Subscaphium moderately sclerotized, bearing setae in ventral and distal areas. Costula at base of costa, consisting of two sclerotized, crescent-shaped processes connected by a membrane. Juxta small and shield-like, strongly sclerotized. Saccus sclerotized, short and diamond-shaped. Valva shape varies from broad and stout to relatively slender, inner surface densely setose. Costa strongly sclerotized. Sacculus strongly sclerotized, broadened basally, narrowing distally. Praesacculus strongly sclerotized and bending upwards, ending with long and sharp tip. Aedeagus long and slender, sclerotized, cluster of long and thin cornuti present distally. Coecum strongly sclerotized, slightly shorter than aedeagus.</p><p><bold>Female.</bold> Unknown at present.</p></tp:treatment-sec><tp:treatment-sec sec-type="distribution" id="SECID0EHEAE"><title>Distribution.</title><p>This species is currently known to occur in western, northern and northwestern Yunnan province of China (Fig. <xref ref-type="fig" rid="F7">25</xref>).</p></tp:treatment-sec><tp:treatment-sec sec-type="etymology" id="SECID0EREAE"><title>Etymology.</title><p>The specific name <italic><tp:taxon-name><tp:taxon-name-part taxon-name-part-type="genus" reg="Psychostrophia"/><tp:taxon-name-part taxon-name-part-type="species" reg="micronymphidiaria">micronymphidiaria</tp:taxon-name-part></tp:taxon-name></italic> is the combination of prefix <italic>micro</italic>- and <italic>nymphidiaria</italic>, referring to the size of the new species, which is smaller than <italic><tp:taxon-name><tp:taxon-name-part taxon-name-part-type="genus" reg="Psychostrophia">P.</tp:taxon-name-part> <tp:taxon-name-part taxon-name-part-type="species" reg="nymphidiaria">nymphidiaria</tp:taxon-name-part></tp:taxon-name></italic>.</p></tp:treatment-sec><tp:treatment-sec sec-type="Bionomics" id="SECID0EYFAE"><title>Bionomics.</title><p>This species has been found to fly at the periphery of evergreen broad-leaf forests or conifer-broadleaf forests near water, at altitudes above 2500 m (Figs <xref ref-type="fig" rid="F5">21</xref>, <xref ref-type="fig" rid="F5">22</xref>) from late May to mid July. Adults are diurnal and commonly found flying at a slow pace above bushes.</p></tp:treatment-sec><tp:treatment-sec sec-type="remarks" id="SECID0EGGAE"><title>Remarks.</title><p>At present this species is restricted to habitats at altitudes above 2500 m in the Yunnan Province of southwestern China. Conversely, <italic><tp:taxon-name><tp:taxon-name-part taxon-name-part-type="genus" reg="Psychostrophia">P.</tp:taxon-name-part> <tp:taxon-name-part taxon-name-part-type="species" reg="nymphidiaria">nymphidiaria</tp:taxon-name-part></tp:taxon-name></italic> is distributed across a vast area ranging from Sichuan Province to Zhejiang Province and extending southwards to northern Guangdong Province, typically preferring habitats where the altitude does not exceed 2200 m (usually from 300 to 2000 m).</p><fig id="F1" position="float" orientation="portrait"><object-id xmlns:xlink="http://www.w3.org/1999/xlink" content-type="arpha" xlink:type="simple">96B3BA1E-F762-50A8-8F49-6A9F4C973566</object-id><label>Figures 1–8.</label><caption><p>Males of <italic><tp:taxon-name><tp:taxon-name-part taxon-name-part-type="genus" reg="Psychostrophia">Psychostrophia</tp:taxon-name-part></tp:taxon-name></italic> spp. <bold>1</bold><italic><tp:taxon-name><tp:taxon-name-part taxon-name-part-type="genus" reg="Psychostrophia">Psychostrophia</tp:taxon-name-part> <tp:taxon-name-part taxon-name-part-type="species" reg="micronymphidiaria">micronymphidiaria</tp:taxon-name-part></tp:taxon-name></italic> sp. nov., holotype, Weixi, Yunnan, PSY001 <bold>2</bold> ditto, paratype, Weixi, Yunnan, PSY002 <bold>3</bold> ditto, paratype, Lushui, Yunnan, PSY003 <bold>4</bold> ditto, paratype, Dali, Yunnan, PSY004 <bold>5</bold><italic><tp:taxon-name><tp:taxon-name-part taxon-name-part-type="genus" reg="Psychostrophia">Psychostrophia</tp:taxon-name-part> <tp:taxon-name-part taxon-name-part-type="species" reg="nymphidiaria">nymphidiaria</tp:taxon-name-part></tp:taxon-name></italic>, Jiangshan, Zhejiang, PSY006 <bold>6</bold> ditto, Qingyuan, Zhejiang, PSY008 <bold>7</bold> ditto, Nanling, Guangdong, PSY009 <bold>8</bold> ditto, Yingjing, Sichuan, PSY007. Scale bar: 1 cm.</p></caption><graphic xmlns:xlink="http://www.w3.org/1999/xlink" xlink:href="zookeys-900-111-g001.jpg" position="float" orientation="portrait" xlink:type="simple" id="oo_369106.jpg"><uri content-type="original_file" xlink:type="simple">https://binary.pensoft.net/fig/369106</uri></graphic></fig><fig id="F2" position="float" orientation="portrait"><object-id xmlns:xlink="http://www.w3.org/1999/xlink" content-type="arpha" xlink:type="simple">14F2F673-39E0-5548-B521-78143180C56A</object-id><label>Figures 9–14.</label><caption><p>Male genitalia of <italic><tp:taxon-name><tp:taxon-name-part taxon-name-part-type="genus" reg="Psychostrophia">Psychostrophia</tp:taxon-name-part></tp:taxon-name></italic> spp. <bold>9</bold><italic><tp:taxon-name><tp:taxon-name-part taxon-name-part-type="genus" reg="Psychostrophia">Psychostrophia</tp:taxon-name-part> <tp:taxon-name-part taxon-name-part-type="species" reg="micronymphidiaria">micronymphidiaria</tp:taxon-name-part></tp:taxon-name></italic> sp. nov., holotype, Weixi, Yunnan, PSY001 <bold>10</bold> ditto, paratype, Weixi, Yunnan, PSY002 <bold>11</bold><italic><tp:taxon-name><tp:taxon-name-part taxon-name-part-type="genus" reg="Psychostrophia">Psychostrophia</tp:taxon-name-part> <tp:taxon-name-part taxon-name-part-type="species" reg="nymphidiaria">nymphidiaria</tp:taxon-name-part></tp:taxon-name></italic>, Jiangshan, Zhejiang, PSY006 <bold>12</bold> ditto, Qingyuan, Zhejiang, PSY008 <bold>13</bold> ditto, Nanling, Guangdong, PSY009 <bold>14</bold> ditto, Yingjing, Sichuan, PSY007. <bold>a</bold> = male genitalia capsule with juxta removed; <bold>b</bold> = aedeagus lateral view; <bold>c</bold> = aedeagus dorsal view; <bold>d</bold> = juxta. Scale bar: 1 mm.</p></caption><graphic xmlns:xlink="http://www.w3.org/1999/xlink" xlink:href="zookeys-900-111-g002.jpg" position="float" orientation="portrait" xlink:type="simple" id="oo_369107.jpg"><uri content-type="original_file" xlink:type="simple">https://binary.pensoft.net/fig/369107</uri></graphic></fig><!--PageBreak--><!--PageBreak--></tp:treatment-sec><tp:treatment-sec><!--Section generated to contain objects referenced in tp:taxon-treatment.--><fig id="F7" position="float" orientation="portrait"><object-id xmlns:xlink="http://www.w3.org/1999/xlink" content-type="arpha" xlink:type="simple">57C80ED0-5C5D-51DE-A626-4507412C817B</object-id><label>Figure 25.</label><caption><p>Distribution map of the genus <italic><tp:taxon-name><tp:taxon-name-part taxon-name-part-type="genus" reg="Psychostrophia">Psychostrophia</tp:taxon-name-part></tp:taxon-name></italic>. Records of distribution are taken from <xref ref-type="bibr" rid="B12">Inoue (1992)</xref>, <xref ref-type="bibr" rid="B5">Chou and Yuan (2001)</xref>, <xref ref-type="bibr" rid="B19">Owada (2011)</xref>, <xref ref-type="bibr" rid="B9">Huang et al. (2019)</xref>, An Identification Guide of Japanese Moths Compiled by Everyone <ext-link xmlns:xlink="http://www.w3.org/1999/xlink" xlink:type="simple" ext-link-type="uri" xlink:href="http://www.jpmoth.org">http://www.jpmoth.org</ext-link>, Shiiba Research Forest, Kyushu University <ext-link xmlns:xlink="http://www.w3.org/1999/xlink" xlink:type="simple" ext-link-type="uri" xlink:href="http://www.forest.kyushu-u.ac.jp/miyazaki/index.php">http://www.forest.kyushu-u.ac.jp/miyazaki/index.php</ext-link>, and the present study.</p></caption><graphic xmlns:xlink="http://www.w3.org/1999/xlink" xlink:href="zookeys-900-111-g007.jpg" position="float" orientation="portrait" xlink:type="simple" id="oo_369112.jpg"><uri content-type="original_file" xlink:type="simple">https://binary.pensoft.net/fig/369112</uri></graphic></fig><fig id="F5" position="float" orientation="portrait"><object-id xmlns:xlink="http://www.w3.org/1999/xlink" content-type="arpha" xlink:type="simple">2E6D13D1-5B37-5131-BC61-1DBB5BFD07BA</object-id><label>Figures 21, 22.</label><caption><p>Habitats of <italic><tp:taxon-name><tp:taxon-name-part taxon-name-part-type="genus" reg="Psychostrophia">Psychostrophia</tp:taxon-name-part> <tp:taxon-name-part taxon-name-part-type="species" reg="micronymphidiaria">micronymphidiaria</tp:taxon-name-part></tp:taxon-name></italic> sp.nov. <bold>21</bold> near Shajiama Bridge, Weixi County <bold>22</bold> Yaojiaping, Lushui County.</p></caption><graphic xmlns:xlink="http://www.w3.org/1999/xlink" xlink:href="zookeys-900-111-g005.jpg" position="float" orientation="portrait" xlink:type="simple" id="oo_369110.jpg"><uri content-type="original_file" xlink:type="simple">https://binary.pensoft.net/fig/369110</uri></graphic></fig></tp:treatment-sec><ref-list><ref id="B9"><mixed-citation xmlns:xlink="http://www.w3.org/1999/xlink" xlink:type="simple"><person-group><name name-style="western"><surname>Huang</surname><given-names>SY</given-names></name><name name-style="western"><surname>Wang</surname><given-names>M</given-names></name><name name-style="western"><surname>Da</surname><given-names>W</given-names></name><name name-style="western"><surname>Fan</surname><given-names>XL</given-names></name></person-group> (<year>2019</year>) <article-title>New discoveries of the family <tp:taxon-name><tp:taxon-name-part taxon-name-part-type="family">Epicopeiidae</tp:taxon-name-part></tp:taxon-name> from China, with description of a new species (<tp:taxon-name><tp:taxon-name-part taxon-name-part-type="order">Lepidoptera</tp:taxon-name-part></tp:taxon-name>, <tp:taxon-name><tp:taxon-name-part taxon-name-part-type="family">Epicopeiidae</tp:taxon-name-part></tp:taxon-name>).</article-title><source>ZooKeys</source><volume>822</volume>: <fpage>33</fpage>–<lpage>51</lpage>. <ext-link xlink:type="simple" ext-link-type="doi" xlink:href="10.3897/zookeys.822.32341">https://doi.org/10.3897/zookeys.822.32341</ext-link></mixed-citation></ref><ref id="B12"><mixed-citation xmlns:xlink="http://www.w3.org/1999/xlink" xlink:type="simple"><person-group><name name-style="western"><surname>Inoue</surname><given-names>H</given-names></name></person-group> (<year>1992</year>) <article-title>A new species of <italic><tp:taxon-name><tp:taxon-name-part taxon-name-part-type="genus">Psychostrophia</tp:taxon-name-part></tp:taxon-name></italic> Butler from Laos (<tp:taxon-name><tp:taxon-name-part taxon-name-part-type="family">Epiplemidae</tp:taxon-name-part></tp:taxon-name>).</article-title><source>Tyo to Ga</source><volume>43</volume>(<issue>2</issue>): <fpage>149</fpage>–<lpage>150</lpage>.</mixed-citation></ref><ref id="B5"><mixed-citation xmlns:xlink="http://www.w3.org/1999/xlink" xlink:type="simple"><person-group><name name-style="western"><surname>Chou</surname><given-names>I</given-names></name><name name-style="western"><surname>Yuan</surname><given-names>XQ</given-names></name></person-group> (<year>2001</year>) <article-title>New species, new subspecies and new record of butterflies (<tp:taxon-name><tp:taxon-name-part taxon-name-part-type="order">Lepidoptera</tp:taxon-name-part></tp:taxon-name>) from China (IV).</article-title><source>Entomotaxonomia</source><volume>23</volume>(<issue>2</issue>): <fpage>141</fpage>–<lpage>146</lpage>.</mixed-citation></ref><ref id="B19"><mixed-citation xmlns:xlink="http://www.w3.org/1999/xlink" xlink:type="simple"><person-group><name name-style="western"><surname>Owada</surname><given-names>M</given-names></name></person-group> (<year>2011</year>) <article-title><tp:taxon-name><tp:taxon-name-part taxon-name-part-type="family">Epicopeiidae</tp:taxon-name-part></tp:taxon-name>.</article-title> In: <person-group><name name-style="western"><surname>Kishida</surname><given-names>Y</given-names></name></person-group> (<role>Ed.</role>) <issue-title>The Standard of Moths in Japan 2.</issue-title><source>Gakken Education Publishing, Tokyo</source>, <fpage>126</fpage>–<lpage>127</lpage>.</mixed-citation></ref></ref-list></tp:taxon-treatment>
