# Supplementary material for: Notes on the genus Psychostrophia Butler, 1877 (Lepidoptera, Epicopeiidae), with description of a new species
Source: Zookeys. 2019 Dec 31;900:111–27. doi: 10.3897/zookeys.900.46973 (PMC6946741; doi:10.3897/zookeys.900.46973)
Supplement: XML Treatment for Psychostrophia nymphidiaria [file zookeys.900.46973-treatment3.xml]

<!DOCTYPE tp:taxon-treatment
  PUBLIC "-//TaxonX//DTD Taxonomic Treatment Publishing DTD v0 20100105//EN" "tax-treatment-NSO.dtd">
<tp:taxon-treatment xmlns:tp="http://www.plazi.org/taxpub"><tp:treatment-meta><kwd-group><label>Taxon classification</label><kwd><named-content xmlns:xlink="http://www.w3.org/1999/xlink" content-type="kingdom">Animalia</named-content></kwd><kwd><named-content xmlns:xlink="http://www.w3.org/1999/xlink" content-type="order">Lepidoptera</named-content></kwd><kwd><named-content xmlns:xlink="http://www.w3.org/1999/xlink" content-type="family">Epicopeiidae</named-content></kwd></kwd-group><mixed-citation publication-type="journal"><person-group><name><surname>Huang</surname><given-names>Si-Yao</given-names></name><name><surname>Wang</surname><given-names>Min</given-names></name><name><surname>Fan</surname><given-names>Xiao-Ling</given-names></name></person-group><article-title>Notes on the genus <italic><tp:taxon-name><tp:taxon-name-part taxon-name-part-type="genus" reg="Psychostrophia">Psychostrophia</tp:taxon-name-part></tp:taxon-name></italic> Butler, 1877 (<tp:taxon-name><tp:taxon-name-part taxon-name-part-type="order">Lepidoptera</tp:taxon-name-part></tp:taxon-name>, <tp:taxon-name><tp:taxon-name-part taxon-name-part-type="family">Epicopeiidae</tp:taxon-name-part></tp:taxon-name>), with description of a new species</article-title><source>Zookeys</source><day>31</day><month>12</month><year>2019</year><volume>900</volume><fpage>111</fpage><lpage>127</lpage><pub-id pub-id-type="doi">10.3897/zookeys.900.46973</pub-id></mixed-citation></tp:treatment-meta><tp:nomenclature><tp:taxon-name><object-id xmlns:xlink="http://www.w3.org/1999/xlink" content-type="arpha" xlink:type="simple">5882313B-415B-5BB3-B095-920A94DF30F9</object-id>
            <tp:taxon-name-part taxon-name-part-type="genus" reg="Psychostrophia">Psychostrophia</tp:taxon-name-part>
            <tp:taxon-name-part taxon-name-part-type="species" reg="nymphidiaria">nymphidiaria</tp:taxon-name-part>
          </tp:taxon-name><tp:taxon-authority>(Oberthür, 1893)</tp:taxon-authority><xref ref-type="fig" rid="F1">Figs 5–8</xref><xref ref-type="fig" rid="F2">, 11–14</xref><xref ref-type="fig" rid="F3">, 15</xref><!--PageBreak--><!--PageBreak--><tp:nomenclature-citation-list><tp:nomenclature-citation><tp:taxon-name>
                <tp:taxon-name-part taxon-name-part-type="genus" reg="Abraxas">Abraxas</tp:taxon-name-part> <tp:taxon-name-part taxon-name-part-type="species" reg="nymphidiaria">nymphidiaria</tp:taxon-name-part></tp:taxon-name><comment><xref ref-type="bibr" rid="B18">Oberthür 1893</xref>: 34, pl. 2, fig. 28. [Type locality: “Rencontrée pendant le voyage de Ta-Tsien-Lou à Mou-Pin” (Road from Kangding to Baoxing)].</comment></tp:nomenclature-citation><tp:nomenclature-citation><tp:taxon-name>
                <tp:taxon-name-part taxon-name-part-type="genus" reg="Psychostrophia">Psychostrophia</tp:taxon-name-part> <tp:taxon-name-part taxon-name-part-type="species" reg="nymphidiaria">nymphidiaria</tp:taxon-name-part></tp:taxon-name><comment>(Oberthür): <xref ref-type="bibr" rid="B16">Leech 1897</xref>: 189; <xref ref-type="bibr" rid="B21">Seitz 1912</xref>: 278; <xref ref-type="bibr" rid="B17">Minet 2003</xref>: 473, 479, fig. 4.</comment></tp:nomenclature-citation><tp:nomenclature-citation><tp:taxon-name>
                <tp:taxon-name-part taxon-name-part-type="genus" reg="Stiboges">Stiboges</tp:taxon-name-part> <tp:taxon-name-part taxon-name-part-type="species" reg="lushanica">lushanica</tp:taxon-name-part></tp:taxon-name><comment><xref ref-type="bibr" rid="B5">Chou and Yuan 2001</xref>: 142, fig. 15, 16. syn. nov. (<tp:taxon-name><tp:taxon-name-part taxon-name-part-type="family">Riodinidae</tp:taxon-name-part></tp:taxon-name>).</comment></tp:nomenclature-citation></tp:nomenclature-citation-list></tp:nomenclature><tp:treatment-sec sec-type="material" id="SECID0EKKAE"><title>Material examined.</title><p>Photos of holotype of <italic><tp:taxon-name><tp:taxon-name-part taxon-name-part-type="genus" reg="Stiboges">Stiboges</tp:taxon-name-part> <tp:taxon-name-part taxon-name-part-type="species" reg="lushanica">lushanica</tp:taxon-name-part></tp:taxon-name></italic>, male, printed label in Chinese “[Sichuan, Lushan, leg. Bing-hong Wang]”/ printed red label “Holotype” / red label “<italic><tp:taxon-name><tp:taxon-name-part taxon-name-part-type="genus" reg="Stiboges">Stiboges</tp:taxon-name-part> <tp:taxon-name-part taxon-name-part-type="species" reg="lushanica">lushanica</tp:taxon-name-part></tp:taxon-name></italic> Chou et etc., IDENT. IO CHOU” (NWAFU); 1 male, 22.VI.2003, Nanling Mts, Guangdong Province, leg. Min Wang, PSY009 (SCAU); 1 female, 2.VIII.2003, Huanjiang Maonan Autonomous County, Guangxi Zhuang Autonomous Prefecture, leg. Min Wang (SCAU); 1 male, 10.V.2018, Luding County, Sichuan Province, leg. Min Wang (SCAU); 1 male, altitude 1700–1900 m, 13.VI.2012, Mt Niba, Yingjing County, Ya’an City, Sichuan Province, leg. Xiao-hua Deng &amp; Hou-shuai Wang, PSY007 (SCAU); 1 male, 11.VIII.2016, Shuangxikou Town, Jinyun County, Jiangshan City, Zhejiang Province, leg. Shu-qin Ji &amp; Hou-shuai Wang, PSY006 (SCAU); 1 male, 25.VII–15.VIII.2018, Qingyuan County, Lishui City, Zhejiang Province, leg. Qing-song Wu, PSY008 (SCAU); 1 male, altitude 1500 m, 3. VI. 2019, Guanmenshan, Shennongjia, Yichang City, Hubei Province (SCAU); 2 males, 21.V.2011, Huanggangshan, Mt Wuyi, Fujian Province, leg. Zhen-fu Huang &amp; Qi-tong Huang (SCAU); 2 males, altitude 1300 m, 13.VIII.2014, Mt Tianping, Zhangjiajie City, Hunan Province, leg. Lan-lan Huang, Wan Lu, Qi-tong Huang &amp; Min Wang (SCAU).</p></tp:treatment-sec><tp:treatment-sec sec-type="remarks" id="SECID0EGLAE"><title>Remarks.</title><p>Taxon <italic><tp:taxon-name><tp:taxon-name-part taxon-name-part-type="genus" reg="Stiboges">Stiboges</tp:taxon-name-part> <tp:taxon-name-part taxon-name-part-type="species" reg="lushanica">lushanica</tp:taxon-name-part></tp:taxon-name></italic> Chou &amp; Yuan, 2001 was described based on two specimens taken in Lushan County, Ya’an City in western Sichuan Province. <xref ref-type="bibr" rid="B14">Kishida (2006)</xref> was first to point out that this “butterfly” taxon is conspecific with <italic><tp:taxon-name><tp:taxon-name-part taxon-name-part-type="genus" reg="Psychostrophia">P.</tp:taxon-name-part> <tp:taxon-name-part taxon-name-part-type="species" reg="nymphidiaria">nymphidiaria</tp:taxon-name-part></tp:taxon-name></italic>, but did not synonymize it formally. With the help of Dr Guo-xi Xue and the permission from Dr Xiangqun Yuan, the photographs of the holotype could be examined. The holotype is a male of the oriental swallowtail moth species <italic><tp:taxon-name><tp:taxon-name-part taxon-name-part-type="genus" reg="Psychostrophia">P.</tp:taxon-name-part> <tp:taxon-name-part taxon-name-part-type="species" reg="nymphidiaria">nymphidiaria</tp:taxon-name-part></tp:taxon-name></italic>. Although the male genitalia were not illustrated, the description by <xref ref-type="bibr" rid="B5">Chou and Yuan (2001)</xref> as well as the photographs suggest that these individuals are undoubtedly conspecific with this epicopeiid moth species commonly found in that area, rather than a bona species of the riodinid butterfly genus <italic><tp:taxon-name><tp:taxon-name-part taxon-name-part-type="genus" reg="Stiboges">Stiboges</tp:taxon-name-part></tp:taxon-name></italic> Butler, 1876. Although their mimicry relationship makes them morphologically similar, one can easily recognize this moth species simply by the filiform antenna. Thus, <italic><tp:taxon-name><tp:taxon-name-part taxon-name-part-type="genus" reg="Stiboges">S.</tp:taxon-name-part> <tp:taxon-name-part taxon-name-part-type="species" reg="lushanica">lushanica</tp:taxon-name-part></tp:taxon-name></italic> is considered a junior synonym of <italic><tp:taxon-name><tp:taxon-name-part taxon-name-part-type="genus" reg="Psychostrophia">P.</tp:taxon-name-part> <tp:taxon-name-part taxon-name-part-type="species" reg="nymphidiaria">nymphidiaria</tp:taxon-name-part></tp:taxon-name></italic> (syn. nov.).</p><p>Nevertheless, according to Dr Guo-xi Xue and Dr Xiangqun Yuan, there is another specimen also bearing the holotype red label of <italic><tp:taxon-name><tp:taxon-name-part taxon-name-part-type="genus" reg="Stiboges">S.</tp:taxon-name-part> <tp:taxon-name-part taxon-name-part-type="species" reg="lushanica">lushanica</tp:taxon-name-part></tp:taxon-name></italic> in the collection of NWAFU, and this specimen is illustrated here for the first time (Fig. <xref ref-type="fig" rid="F3">16</xref>). The information on the labels is interpreted as follows: “[Sichuan, Lushan, leg. Jing-hua Wang]”/ printed red label “Holotype” / red label “芦山白蚬蝶, <italic><tp:taxon-name><tp:taxon-name-part taxon-name-part-type="genus" reg="Stiboges">Stiboges</tp:taxon-name-part> <tp:taxon-name-part taxon-name-part-type="species" reg="lushanica">lushanica</tp:taxon-name-part></tp:taxon-name></italic> Chou et Yuan, IDENT. IO <!--PageBreak--><!--PageBreak-->CHOU”. This specimen is a female of <italic><tp:taxon-name><tp:taxon-name-part taxon-name-part-type="genus" reg="Stiboges">Stiboges</tp:taxon-name-part> <tp:taxon-name-part taxon-name-part-type="species" reg="elodinia">elodinia</tp:taxon-name-part></tp:taxon-name></italic> Fruhstorfer, 1914 in the opinion of <xref ref-type="bibr" rid="B4">Callaghan (2009)</xref>. <xref ref-type="bibr" rid="B5">Chou and Yuan (2001)</xref> stated in English that the sex of the holotype of <italic><tp:taxon-name><tp:taxon-name-part taxon-name-part-type="genus" reg="Stiboges">S.</tp:taxon-name-part> <tp:taxon-name-part taxon-name-part-type="species" reg="lushanica">lushanica</tp:taxon-name-part></tp:taxon-name></italic> was female, which would suggest that this taxon is a true butterfly. However, the descriptions in both Chinese and English have all clearly expressed that the holotype is conspecific with the male of <italic><tp:taxon-name><tp:taxon-name-part taxon-name-part-type="genus" reg="Psychostrophia">P.</tp:taxon-name-part> <tp:taxon-name-part taxon-name-part-type="species" reg="nymphidiaria">nymphidiaria</tp:taxon-name-part></tp:taxon-name></italic> and definitely not a female riodinid butterfly. According to Article 73.1.1 of the Code (<xref ref-type="bibr" rid="B10">ICZN 1999</xref>), if an author, when establishing a new nominal species-group taxon, states in the original publication that one specimen, and only one, is the holotype, or “the type”, or uses some equivalent expression, that specimen is the holotype fixed by original designation. The specimen of <italic><tp:taxon-name><tp:taxon-name-part taxon-name-part-type="genus" reg="Psychostrophia">P.</tp:taxon-name-part> <tp:taxon-name-part taxon-name-part-type="species" reg="nymphidiaria">nymphidiaria</tp:taxon-name-part></tp:taxon-name></italic> pictured in figure 16 of <xref ref-type="bibr" rid="B5">Chou and Yuan (2001)</xref> was fixed as the holotype of <italic><tp:taxon-name><tp:taxon-name-part taxon-name-part-type="genus" reg="Stiboges">S.</tp:taxon-name-part> <tp:taxon-name-part taxon-name-part-type="species" reg="lushanica">lushanica</tp:taxon-name-part></tp:taxon-name></italic> since the word “holotype” was plainly used in Chinese in the legend under this figure. The holotype status of that female riodinid butterfly, which was subsequently labeled as the holotype of <italic><tp:taxon-name><tp:taxon-name-part taxon-name-part-type="genus" reg="Stiboges">S.</tp:taxon-name-part> <tp:taxon-name-part taxon-name-part-type="species" reg="lushanica">lushanica</tp:taxon-name-part></tp:taxon-name></italic>, is therefore invalid, making the true holotype of this taxon the specimen of <italic><tp:taxon-name><tp:taxon-name-part taxon-name-part-type="genus" reg="Psychostrophia">P.</tp:taxon-name-part> <tp:taxon-name-part taxon-name-part-type="species" reg="nymphidiaria">nymphidiaria</tp:taxon-name-part></tp:taxon-name></italic> shown in figure 16 of <xref ref-type="bibr" rid="B5">Chou and Yuan (2001)</xref>.</p><p>During the study of the populations of <italic><tp:taxon-name><tp:taxon-name-part taxon-name-part-type="genus" reg="Psychostrophia">P.</tp:taxon-name-part> <tp:taxon-name-part taxon-name-part-type="species" reg="nymphidiaria">nymphidiaria</tp:taxon-name-part></tp:taxon-name></italic> from various localities, it was found that males vary externally and in their genitalia. The median white zone on the dorsal forewing varies in shape and size, and the genitalia vary in the shape of the valva, length and width of the praesacculus, and the ratio of the aedeagus to the coecum (Figs <xref ref-type="fig" rid="F1">5–8</xref>, <xref ref-type="fig" rid="F2">11–14</xref>). It is possible that cryptic species still exist within <italic><tp:taxon-name><tp:taxon-name-part taxon-name-part-type="genus" reg="Psychostrophia">P.</tp:taxon-name-part> <tp:taxon-name-part taxon-name-part-type="species" reg="nymphidiaria">nymphidiaria</tp:taxon-name-part></tp:taxon-name></italic> sensu lato, a possibility that deserves a more careful investigation including the examination of more adults and genitalia of both sexes, as well as conducting DNA barcoding in the future.</p></tp:treatment-sec><tp:treatment-sec sec-type="distribution" id="SECID0ESSAE"><title>Distribution.</title><p>China (Sichuan, Hubei, Hunan, Zhejiang, Fujian, Guangdong, Guangxi Zhuang Autonomous Region) (Fig. <xref ref-type="fig" rid="F7">25</xref>)</p><fig id="F3" position="float" orientation="portrait"><object-id xmlns:xlink="http://www.w3.org/1999/xlink" content-type="arpha" xlink:type="simple">08BC9813-316D-55A0-85BE-CC39FBB2B0ED</object-id><label>Figures 15–18.</label><caption><p>Adults of <italic><tp:taxon-name><tp:taxon-name-part taxon-name-part-type="genus" reg="Psychostrophia">Psychostrophia</tp:taxon-name-part></tp:taxon-name></italic> spp. and <italic><tp:taxon-name><tp:taxon-name-part taxon-name-part-type="genus" reg="Stiboges">Stiboges</tp:taxon-name-part></tp:taxon-name></italic> sp. <bold>15, 17–18</bold> male <bold>16</bold> female: <bold>15</bold><italic><tp:taxon-name><tp:taxon-name-part taxon-name-part-type="genus" reg="Psychostrophia">Psychostrophia</tp:taxon-name-part> <tp:taxon-name-part taxon-name-part-type="species" reg="nymphidiaria">nymphidiaria</tp:taxon-name-part></tp:taxon-name></italic>, holotype of <italic><tp:taxon-name><tp:taxon-name-part taxon-name-part-type="genus" reg="Stiboges">Stiboges</tp:taxon-name-part> <tp:taxon-name-part taxon-name-part-type="species" reg="lushanica">lushanica</tp:taxon-name-part></tp:taxon-name></italic>, Lushan, Sichuan <bold>16</bold><italic><tp:taxon-name><tp:taxon-name-part taxon-name-part-type="genus" reg="Stiboges">Stiboges</tp:taxon-name-part> <tp:taxon-name-part taxon-name-part-type="species" reg="elodinia">elodinia</tp:taxon-name-part></tp:taxon-name></italic>, mislabeled specimen of “holotype” of <italic><tp:taxon-name><tp:taxon-name-part taxon-name-part-type="genus" reg="Stiboges">Stiboges</tp:taxon-name-part> <tp:taxon-name-part taxon-name-part-type="species" reg="lushanica">lushanica</tp:taxon-name-part></tp:taxon-name></italic>, Lushan, Sichuan <bold>17</bold><italic><tp:taxon-name><tp:taxon-name-part taxon-name-part-type="genus" reg="Psychostrophia">Psychostrophia</tp:taxon-name-part> <tp:taxon-name-part taxon-name-part-type="species" reg="picaria">picaria</tp:taxon-name-part></tp:taxon-name></italic>, Shennongjia, Hubei, PSY017 <bold>18</bold> holotype of <italic><tp:taxon-name><tp:taxon-name-part taxon-name-part-type="genus" reg="Psychostrophia">Psychostrophia</tp:taxon-name-part> <tp:taxon-name-part taxon-name-part-type="species" reg="endoi">endoi</tp:taxon-name-part></tp:taxon-name></italic>, Xam Neua, Laos, from <xref ref-type="bibr" rid="B12">Inoue (1992)</xref>. Scale bars: 1 cm.</p></caption><graphic xmlns:xlink="http://www.w3.org/1999/xlink" xlink:href="zookeys-900-111-g003.jpg" position="float" orientation="portrait" xlink:type="simple" id="oo_369108.jpg"><uri content-type="original_file" xlink:type="simple">https://binary.pensoft.net/fig/369108</uri></graphic></fig></tp:treatment-sec><tp:treatment-sec><!--Section generated to contain objects referenced in tp:taxon-treatment.--><fig id="F1" position="float" orientation="portrait"><object-id xmlns:xlink="http://www.w3.org/1999/xlink" content-type="arpha" xlink:type="simple">96B3BA1E-F762-50A8-8F49-6A9F4C973566</object-id><label>Figures 1–8.</label><caption><p>Males of <italic><tp:taxon-name><tp:taxon-name-part taxon-name-part-type="genus" reg="Psychostrophia">Psychostrophia</tp:taxon-name-part></tp:taxon-name></italic> spp. <bold>1</bold><italic><tp:taxon-name><tp:taxon-name-part taxon-name-part-type="genus" reg="Psychostrophia">Psychostrophia</tp:taxon-name-part> <tp:taxon-name-part taxon-name-part-type="species" reg="micronymphidiaria">micronymphidiaria</tp:taxon-name-part></tp:taxon-name></italic> sp. nov., holotype, Weixi, Yunnan, PSY001 <bold>2</bold> ditto, paratype, Weixi, Yunnan, PSY002 <bold>3</bold> ditto, paratype, Lushui, Yunnan, PSY003 <bold>4</bold> ditto, paratype, Dali, Yunnan, PSY004 <bold>5</bold><italic><tp:taxon-name><tp:taxon-name-part taxon-name-part-type="genus" reg="Psychostrophia">Psychostrophia</tp:taxon-name-part> <tp:taxon-name-part taxon-name-part-type="species" reg="nymphidiaria">nymphidiaria</tp:taxon-name-part></tp:taxon-name></italic>, Jiangshan, Zhejiang, PSY006 <bold>6</bold> ditto, Qingyuan, Zhejiang, PSY008 <bold>7</bold> ditto, Nanling, Guangdong, PSY009 <bold>8</bold> ditto, Yingjing, Sichuan, PSY007. Scale bar: 1 cm.</p></caption><graphic xmlns:xlink="http://www.w3.org/1999/xlink" xlink:href="zookeys-900-111-g001.jpg" position="float" orientation="portrait" xlink:type="simple" id="oo_369106.jpg"><uri content-type="original_file" xlink:type="simple">https://binary.pensoft.net/fig/369106</uri></graphic></fig><fig id="F2" position="float" orientation="portrait"><object-id xmlns:xlink="http://www.w3.org/1999/xlink" content-type="arpha" xlink:type="simple">14F2F673-39E0-5548-B521-78143180C56A</object-id><label>Figures 9–14.</label><caption><p>Male genitalia of <italic><tp:taxon-name><tp:taxon-name-part taxon-name-part-type="genus" reg="Psychostrophia">Psychostrophia</tp:taxon-name-part></tp:taxon-name></italic> spp. <bold>9</bold><italic><tp:taxon-name><tp:taxon-name-part taxon-name-part-type="genus" reg="Psychostrophia">Psychostrophia</tp:taxon-name-part> <tp:taxon-name-part taxon-name-part-type="species" reg="micronymphidiaria">micronymphidiaria</tp:taxon-name-part></tp:taxon-name></italic> sp. nov., holotype, Weixi, Yunnan, PSY001 <bold>10</bold> ditto, paratype, Weixi, Yunnan, PSY002 <bold>11</bold><italic><tp:taxon-name><tp:taxon-name-part taxon-name-part-type="genus" reg="Psychostrophia">Psychostrophia</tp:taxon-name-part> <tp:taxon-name-part taxon-name-part-type="species" reg="nymphidiaria">nymphidiaria</tp:taxon-name-part></tp:taxon-name></italic>, Jiangshan, Zhejiang, PSY006 <bold>12</bold> ditto, Qingyuan, Zhejiang, PSY008 <bold>13</bold> ditto, Nanling, Guangdong, PSY009 <bold>14</bold> ditto, Yingjing, Sichuan, PSY007. <bold>a</bold> = male genitalia capsule with juxta removed; <bold>b</bold> = aedeagus lateral view; <bold>c</bold> = aedeagus dorsal view; <bold>d</bold> = juxta. Scale bar: 1 mm.</p></caption><graphic xmlns:xlink="http://www.w3.org/1999/xlink" xlink:href="zookeys-900-111-g002.jpg" position="float" orientation="portrait" xlink:type="simple" id="oo_369107.jpg"><uri content-type="original_file" xlink:type="simple">https://binary.pensoft.net/fig/369107</uri></graphic></fig><fig id="F7" position="float" orientation="portrait"><object-id xmlns:xlink="http://www.w3.org/1999/xlink" content-type="arpha" xlink:type="simple">57C80ED0-5C5D-51DE-A626-4507412C817B</object-id><label>Figure 25.</label><caption><p>Distribution map of the genus <italic><tp:taxon-name><tp:taxon-name-part taxon-name-part-type="genus" reg="Psychostrophia">Psychostrophia</tp:taxon-name-part></tp:taxon-name></italic>. Records of distribution are taken from <xref ref-type="bibr" rid="B12">Inoue (1992)</xref>, <xref ref-type="bibr" rid="B5">Chou and Yuan (2001)</xref>, <xref ref-type="bibr" rid="B19">Owada (2011)</xref>, <xref ref-type="bibr" rid="B9">Huang et al. (2019)</xref>, An Identification Guide of Japanese Moths Compiled by Everyone <ext-link xmlns:xlink="http://www.w3.org/1999/xlink" xlink:type="simple" ext-link-type="uri" xlink:href="http://www.jpmoth.org">http://www.jpmoth.org</ext-link>, Shiiba Research Forest, Kyushu University <ext-link xmlns:xlink="http://www.w3.org/1999/xlink" xlink:type="simple" ext-link-type="uri" xlink:href="http://www.forest.kyushu-u.ac.jp/miyazaki/index.php">http://www.forest.kyushu-u.ac.jp/miyazaki/index.php</ext-link>, and the present study.</p></caption><graphic xmlns:xlink="http://www.w3.org/1999/xlink" xlink:href="zookeys-900-111-g007.jpg" position="float" orientation="portrait" xlink:type="simple" id="oo_369112.jpg"><uri content-type="original_file" xlink:type="simple">https://binary.pensoft.net/fig/369112</uri></graphic></fig></tp:treatment-sec><ref-list><ref id="B12"><mixed-citation xmlns:xlink="http://www.w3.org/1999/xlink" xlink:type="simple"><person-group><name name-style="western"><surname>Inoue</surname><given-names>H</given-names></name></person-group> (<year>1992</year>) <article-title>A new species of <italic><tp:taxon-name><tp:taxon-name-part taxon-name-part-type="genus">Psychostrophia</tp:taxon-name-part></tp:taxon-name></italic> Butler from Laos (<tp:taxon-name><tp:taxon-name-part taxon-name-part-type="family">Epiplemidae</tp:taxon-name-part></tp:taxon-name>).</article-title><source>Tyo to Ga</source><volume>43</volume>(<issue>2</issue>): <fpage>149</fpage>–<lpage>150</lpage>.</mixed-citation></ref><ref id="B18"><mixed-citation xmlns:xlink="http://www.w3.org/1999/xlink" xlink:type="simple"><person-group><name name-style="western"><surname>Oberthür</surname><given-names>C</given-names></name></person-group> (<year>1893</year>) <article-title>Lépidoptères d’Asie.</article-title><source>Études d’entomologie</source><volume>18</volume>: <fpage>11</fpage>–<lpage>45</lpage>. [pls 2–6] <ext-link xlink:type="simple" ext-link-type="doi" xlink:href="10.5962/bhl.title.9398">https://doi.org/10.5962/bhl.title.9398</ext-link></mixed-citation></ref><ref id="B16"><mixed-citation xmlns:xlink="http://www.w3.org/1999/xlink" xlink:type="simple"><person-group><name name-style="western"><surname>Leech</surname><given-names>JH</given-names></name></person-group> (<year>1897</year>) On <tp:taxon-name><tp:taxon-name-part taxon-name-part-type="order">Lepidoptera</tp:taxon-name-part></tp:taxon-name><tp:taxon-name><tp:taxon-name-part taxon-name-part-type="suborder">Heterocera</tp:taxon-name-part></tp:taxon-name> from China, Japan, and Corea. The Annals and Magazine of Natural History (Series 6) 19: 180–235, 297–349, 414–462, 543–573, 640–679. [pls 6, 7] <ext-link xlink:type="simple" ext-link-type="doi" xlink:href="10.1080/00222939708680542">https://doi.org/10.1080/00222939708680542</ext-link></mixed-citation></ref><ref id="B21"><mixed-citation xmlns:xlink="http://www.w3.org/1999/xlink" xlink:type="simple"><person-group><name name-style="western"><surname>Seitz</surname><given-names>A</given-names></name></person-group> (<year>1912</year>) <article-title>Family <tp:taxon-name><tp:taxon-name-part taxon-name-part-type="family">Uraniidae</tp:taxon-name-part></tp:taxon-name>.</article-title> In: <person-group><name name-style="western"><surname>Seitz</surname><given-names>A</given-names></name></person-group> (<role>Ed.</role>) <issue-title>The Macrolepidoptera of the World Volume 2, the Palearctic Bombyces &amp; Sphinges.</issue-title><source>Alfred Kernen, Stuttgart</source>, <fpage>275</fpage>–<lpage>280</lpage>. <ext-link xlink:type="simple" ext-link-type="doi" xlink:href="10.5962/bhl.title.61923">https://doi.org/10.5962/bhl.title.61923</ext-link></mixed-citation></ref><ref id="B17"><mixed-citation xmlns:xlink="http://www.w3.org/1999/xlink" xlink:type="simple"><person-group><name name-style="western"><surname>Minet</surname><given-names>J</given-names></name></person-group> (<year>2003</year>) <article-title>The <tp:taxon-name><tp:taxon-name-part taxon-name-part-type="family">Epicopeiidae</tp:taxon-name-part></tp:taxon-name>: phylogeny and a redefinition, with the description of new taxa (<tp:taxon-name><tp:taxon-name-part taxon-name-part-type="order">Lepidoptera</tp:taxon-name-part></tp:taxon-name>: <tp:taxon-name><tp:taxon-name-part taxon-name-part-type="superfamily">Drepanoidea</tp:taxon-name-part></tp:taxon-name>).</article-title><source>Annales de la Société entomologique de France (NS)</source><volume>38</volume>(<issue>4</issue>): <fpage>463</fpage>–<lpage>487</lpage>. <ext-link xlink:type="simple" ext-link-type="doi" xlink:href="10.1080/00379271.2002.10697355">https://doi.org/10.1080/00379271.2002.10697355</ext-link></mixed-citation></ref><ref id="B5"><mixed-citation xmlns:xlink="http://www.w3.org/1999/xlink" xlink:type="simple"><person-group><name name-style="western"><surname>Chou</surname><given-names>I</given-names></name><name name-style="western"><surname>Yuan</surname><given-names>XQ</given-names></name></person-group> (<year>2001</year>) <article-title>New species, new subspecies and new record of butterflies (<tp:taxon-name><tp:taxon-name-part taxon-name-part-type="order">Lepidoptera</tp:taxon-name-part></tp:taxon-name>) from China (IV).</article-title><source>Entomotaxonomia</source><volume>23</volume>(<issue>2</issue>): <fpage>141</fpage>–<lpage>146</lpage>.</mixed-citation></ref><ref id="B14"><mixed-citation xmlns:xlink="http://www.w3.org/1999/xlink" xlink:type="simple"><person-group><name name-style="western"><surname>Kishida</surname><given-names>Y</given-names></name></person-group> (<year>2006</year>) ガをチョウと間違えることってあるの? [Is it possible to misidentify a moth as a butterfly?] Yadoriga 208: 1–42. [in Japanese]</mixed-citation></ref><ref id="B4"><mixed-citation xmlns:xlink="http://www.w3.org/1999/xlink" xlink:type="simple"><person-group><name name-style="western"><surname>Callaghan</surname><given-names>CJ</given-names></name></person-group> (<year>2009</year>) <article-title>The riodinid butterflies of Vietnam (<tp:taxon-name><tp:taxon-name-part taxon-name-part-type="order">Lepidoptera</tp:taxon-name-part></tp:taxon-name>).</article-title><source>Journal of the Lepidopterists’ Society</source><volume>63</volume>(<issue>2</issue>): <fpage>61</fpage>–<lpage>82</lpage>.</mixed-citation></ref><ref id="B10"><mixed-citation xmlns:xlink="http://www.w3.org/1999/xlink" xlink:type="simple"><institution xlink:type="simple">ICZN</institution> (<year>1999</year>) <source>International Code of Zoological Nomenclature.4(<sup>th</sup> Edn.).</source><publisher-name>International Trust for Zoological Nomenclature</publisher-name>, <publisher-loc>The Natural History Museum, London</publisher-loc>, <size units="page">306 pp</size>.</mixed-citation></ref><ref id="B19"><mixed-citation xmlns:xlink="http://www.w3.org/1999/xlink" xlink:type="simple"><person-group><name name-style="western"><surname>Owada</surname><given-names>M</given-names></name></person-group> (<year>2011</year>) <article-title><tp:taxon-name><tp:taxon-name-part taxon-name-part-type="family">Epicopeiidae</tp:taxon-name-part></tp:taxon-name>.</article-title> In: <person-group><name name-style="western"><surname>Kishida</surname><given-names>Y</given-names></name></person-group> (<role>Ed.</role>) <issue-title>The Standard of Moths in Japan 2.</issue-title><source>Gakken Education Publishing, Tokyo</source>, <fpage>126</fpage>–<lpage>127</lpage>.</mixed-citation></ref><ref id="B9"><mixed-citation xmlns:xlink="http://www.w3.org/1999/xlink" xlink:type="simple"><person-group><name name-style="western"><surname>Huang</surname><given-names>SY</given-names></name><name name-style="western"><surname>Wang</surname><given-names>M</given-names></name><name name-style="western"><surname>Da</surname><given-names>W</given-names></name><name name-style="western"><surname>Fan</surname><given-names>XL</given-names></name></person-group> (<year>2019</year>) <article-title>New discoveries of the family <tp:taxon-name><tp:taxon-name-part taxon-name-part-type="family">Epicopeiidae</tp:taxon-name-part></tp:taxon-name> from China, with description of a new species (<tp:taxon-name><tp:taxon-name-part taxon-name-part-type="order">Lepidoptera</tp:taxon-name-part></tp:taxon-name>, <tp:taxon-name><tp:taxon-name-part taxon-name-part-type="family">Epicopeiidae</tp:taxon-name-part></tp:taxon-name>).</article-title><source>ZooKeys</source><volume>822</volume>: <fpage>33</fpage>–<lpage>51</lpage>. <ext-link xlink:type="simple" ext-link-type="doi" xlink:href="10.3897/zookeys.822.32341">https://doi.org/10.3897/zookeys.822.32341</ext-link></mixed-citation></ref></ref-list></tp:taxon-treatment>
