# Supplementary material for: Notes on the genus Psychostrophia Butler, 1877 (Lepidoptera, Epicopeiidae), with description of a new species
Source: Zookeys. 2019 Dec 31;900:111–27. doi: 10.3897/zookeys.900.46973 (PMC6946741; doi:10.3897/zookeys.900.46973)
Supplement: XML Treatment for Psychostrophia picaria [file zookeys.900.46973-treatment4.xml]

<!DOCTYPE tp:taxon-treatment
  PUBLIC "-//TaxonX//DTD Taxonomic Treatment Publishing DTD v0 20100105//EN" "tax-treatment-NSO.dtd">
<tp:taxon-treatment xmlns:tp="http://www.plazi.org/taxpub"><tp:treatment-meta><kwd-group><label>Taxon classification</label><kwd><named-content xmlns:xlink="http://www.w3.org/1999/xlink" content-type="kingdom">Animalia</named-content></kwd><kwd><named-content xmlns:xlink="http://www.w3.org/1999/xlink" content-type="order">Lepidoptera</named-content></kwd><kwd><named-content xmlns:xlink="http://www.w3.org/1999/xlink" content-type="family">Epicopeiidae</named-content></kwd></kwd-group><mixed-citation publication-type="journal"><person-group><name><surname>Huang</surname><given-names>Si-Yao</given-names></name><name><surname>Wang</surname><given-names>Min</given-names></name><name><surname>Fan</surname><given-names>Xiao-Ling</given-names></name></person-group><article-title>Notes on the genus <italic><tp:taxon-name><tp:taxon-name-part taxon-name-part-type="genus" reg="Psychostrophia">Psychostrophia</tp:taxon-name-part></tp:taxon-name></italic> Butler, 1877 (<tp:taxon-name><tp:taxon-name-part taxon-name-part-type="order">Lepidoptera</tp:taxon-name-part></tp:taxon-name>, <tp:taxon-name><tp:taxon-name-part taxon-name-part-type="family">Epicopeiidae</tp:taxon-name-part></tp:taxon-name>), with description of a new species</article-title><source>Zookeys</source><day>31</day><month>12</month><year>2019</year><volume>900</volume><fpage>111</fpage><lpage>127</lpage><pub-id pub-id-type="doi">10.3897/zookeys.900.46973</pub-id></mixed-citation></tp:treatment-meta><tp:nomenclature><tp:taxon-name><object-id xmlns:xlink="http://www.w3.org/1999/xlink" content-type="arpha" xlink:type="simple">4E574A1F-8F97-5E60-B849-F747B1197DEF</object-id>
            <tp:taxon-name-part taxon-name-part-type="genus" reg="Psychostrophia">Psychostrophia</tp:taxon-name-part>
            <tp:taxon-name-part taxon-name-part-type="species" reg="picaria">picaria</tp:taxon-name-part>
          </tp:taxon-name><tp:taxon-authority>Leech, 1897</tp:taxon-authority><xref ref-type="fig" rid="F3">Figs 17</xref><xref ref-type="fig" rid="F4">, 19</xref><tp:nomenclature-citation-list><tp:nomenclature-citation><tp:taxon-name>
                <tp:taxon-name-part taxon-name-part-type="genus" reg="Psychostrophia">Psychostrophia</tp:taxon-name-part> <tp:taxon-name-part taxon-name-part-type="species" reg="picaria">picaria</tp:taxon-name-part></tp:taxon-name><comment><xref ref-type="bibr" rid="B16">Leech 1897</xref>: 189, pl. VI, fig. 11. [Type locality: Changyang, Ichang (now Yichang), Central China]; <xref ref-type="bibr" rid="B21">Seitz 1912</xref>: 278; <xref ref-type="bibr" rid="B17">Minet 2003</xref>: 473, 478, fig. 5, 24.</comment></tp:nomenclature-citation></tp:nomenclature-citation-list></tp:nomenclature><tp:treatment-sec sec-type="material" id="SECID0EBVAE"><title>Material examined.</title><p>1 male, altitude 1000–1400 m, 13.V.2015, Muyu Town, Shennongjia, Yichang City, Hubei Province, leg. Yu-fei Li, PSY017 (SCAU); 1 female, 11–14.V.2007, Mt Tianping, Zhangjiajie City, Hunan Province, leg. Liu-sheng Chen, Zhen Li &amp; Yang Long (SCAU); 3 males, 9.VII.2015, Mt Simian, Chongqing City, leg. Si-yao Huang (SCAU); 1 male, 1 female, 1.VII.2003, Mt Maoer, Guangxi Zhuang Autonomous Region, leg. Min Wang (SCAU).</p></tp:treatment-sec><tp:treatment-sec sec-type="remarks" id="SECID0EGVAE"><title>Remarks.</title><p><xref ref-type="bibr" rid="B9">Huang et al. (2019)</xref> stated that the difference in male genitalia between <italic><tp:taxon-name><tp:taxon-name-part taxon-name-part-type="genus" reg="Psychostrophia">P.</tp:taxon-name-part> <tp:taxon-name-part taxon-name-part-type="species" reg="endoi">endoi</tp:taxon-name-part></tp:taxon-name></italic> and <italic><tp:taxon-name><tp:taxon-name-part taxon-name-part-type="genus" reg="Psychostrophia">P.</tp:taxon-name-part> <tp:taxon-name-part taxon-name-part-type="species" reg="picaria">picaria</tp:taxon-name-part></tp:taxon-name></italic> lies in the shape of the valva, which protrudes more at the apex in <italic><tp:taxon-name><tp:taxon-name-part taxon-name-part-type="genus" reg="Psychostrophia">P.</tp:taxon-name-part> <tp:taxon-name-part taxon-name-part-type="species" reg="endoi">endoi</tp:taxon-name-part></tp:taxon-name></italic>. However, the more protruding valva apex is actually found in <italic><tp:taxon-name><tp:taxon-name-part taxon-name-part-type="genus" reg="Psychostrophia">P.</tp:taxon-name-part> <tp:taxon-name-part taxon-name-part-type="species" reg="picaria">picaria</tp:taxon-name-part></tp:taxon-name></italic>. The photographs of adult and male genitalia of a <italic><tp:taxon-name><tp:taxon-name-part taxon-name-part-type="genus" reg="Psychostrophia">P.</tp:taxon-name-part> <tp:taxon-name-part taxon-name-part-type="species" reg="picaria">picaria</tp:taxon-name-part></tp:taxon-name></italic> collected in Shennongjia, Yichang, Hubei Province have been illustrated here for comparison. Judging from the structures of the male genitalia, both the sacculus and praesacculus of <italic><tp:taxon-name><tp:taxon-name-part taxon-name-part-type="genus" reg="Psychostrophia">P.</tp:taxon-name-part> <tp:taxon-name-part taxon-name-part-type="species" reg="picaria">picaria</tp:taxon-name-part></tp:taxon-name></italic> are thicker than those of <italic><tp:taxon-name><tp:taxon-name-part taxon-name-part-type="genus" reg="Psychostrophia">P.</tp:taxon-name-part> <tp:taxon-name-part taxon-name-part-type="species" reg="endoi">endoi</tp:taxon-name-part></tp:taxon-name></italic>, and the upper lobe of the juxta is much broader and longer than that of <italic><tp:taxon-name><tp:taxon-name-part taxon-name-part-type="genus" reg="Psychostrophia">P.</tp:taxon-name-part> <tp:taxon-name-part taxon-name-part-type="species" reg="endoi">endoi</tp:taxon-name-part></tp:taxon-name></italic>. However, given that the valva structure is variable in <italic><tp:taxon-name><tp:taxon-name-part taxon-name-part-type="genus" reg="Psychostrophia">P.</tp:taxon-name-part> <tp:taxon-name-part taxon-name-part-type="species" reg="nymphidiaria">nymphidiaria</tp:taxon-name-part></tp:taxon-name></italic>, it is possible that the differences in valva structure mentioned above between these two species are still not constant. Thus, only the shape of the juxta can currently be regarded as a true distinguishing characteristic. More material of male <italic><tp:taxon-name><tp:taxon-name-part taxon-name-part-type="genus" reg="Psychostrophia">P.</tp:taxon-name-part> <tp:taxon-name-part taxon-name-part-type="species" reg="endoi">endoi</tp:taxon-name-part></tp:taxon-name></italic> should be examined to confirm such differences.</p></tp:treatment-sec><tp:treatment-sec sec-type="distribution" id="SECID0E5YAE"><title>Distribution.</title><p>China (Hubei, Hunan, Chongqing, Guangxi Zhuang Autonomous Region) (Fig. <xref ref-type="fig" rid="F7">25</xref>).</p><fig id="F4" position="float" orientation="portrait"><object-id xmlns:xlink="http://www.w3.org/1999/xlink" content-type="arpha" xlink:type="simple">EFDA6A0D-BA49-572D-9D14-C622819A6F1E</object-id><label>Figures 19, 20.</label><caption><p>Male genitalia of <italic><tp:taxon-name><tp:taxon-name-part taxon-name-part-type="genus" reg="Psychostrophia">Psychostrophia</tp:taxon-name-part></tp:taxon-name></italic> spp. <bold>19</bold><italic><tp:taxon-name><tp:taxon-name-part taxon-name-part-type="genus" reg="Psychostrophia">Psychostrophia</tp:taxon-name-part> <tp:taxon-name-part taxon-name-part-type="species" reg="picaria">picaria</tp:taxon-name-part></tp:taxon-name></italic>, Shennongjia, Hubei, PSY017 <bold>20</bold> holotype of <italic><tp:taxon-name><tp:taxon-name-part taxon-name-part-type="genus" reg="Psychostrophia">Psychostrophia</tp:taxon-name-part> <tp:taxon-name-part taxon-name-part-type="species" reg="endoi">endoi</tp:taxon-name-part></tp:taxon-name></italic>, Xam Neua, Laos, from <xref ref-type="bibr" rid="B12">Inoue (1992)</xref>. <bold>a</bold> = male genitalia capsule with juxta removed; <bold>b</bold> = aedeagus lateral view; <bold>c</bold> = aedeagus dorsal view; <bold>d</bold> = flattened aedeagus in lateral view; <bold>e</bold> = juxta. Scale bar: 1 mm (<bold>19</bold>).</p></caption><graphic xmlns:xlink="http://www.w3.org/1999/xlink" xlink:href="zookeys-900-111-g004.jpg" position="float" orientation="portrait" xlink:type="simple" id="oo_369109.jpg"><uri content-type="original_file" xlink:type="simple">https://binary.pensoft.net/fig/369109</uri></graphic></fig></tp:treatment-sec><tp:treatment-sec><!--Section generated to contain objects referenced in tp:taxon-treatment.--><fig id="F3" position="float" orientation="portrait"><object-id xmlns:xlink="http://www.w3.org/1999/xlink" content-type="arpha" xlink:type="simple">08BC9813-316D-55A0-85BE-CC39FBB2B0ED</object-id><label>Figures 15–18.</label><caption><p>Adults of <italic><tp:taxon-name><tp:taxon-name-part taxon-name-part-type="genus" reg="Psychostrophia">Psychostrophia</tp:taxon-name-part></tp:taxon-name></italic> spp. and <italic><tp:taxon-name><tp:taxon-name-part taxon-name-part-type="genus" reg="Stiboges">Stiboges</tp:taxon-name-part></tp:taxon-name></italic> sp. <bold>15, 17–18</bold> male <bold>16</bold> female: <bold>15</bold><italic><tp:taxon-name><tp:taxon-name-part taxon-name-part-type="genus" reg="Psychostrophia">Psychostrophia</tp:taxon-name-part> <tp:taxon-name-part taxon-name-part-type="species" reg="nymphidiaria">nymphidiaria</tp:taxon-name-part></tp:taxon-name></italic>, holotype of <italic><tp:taxon-name><tp:taxon-name-part taxon-name-part-type="genus" reg="Stiboges">Stiboges</tp:taxon-name-part> <tp:taxon-name-part taxon-name-part-type="species" reg="lushanica">lushanica</tp:taxon-name-part></tp:taxon-name></italic>, Lushan, Sichuan <bold>16</bold><italic><tp:taxon-name><tp:taxon-name-part taxon-name-part-type="genus" reg="Stiboges">Stiboges</tp:taxon-name-part> <tp:taxon-name-part taxon-name-part-type="species" reg="elodinia">elodinia</tp:taxon-name-part></tp:taxon-name></italic>, mislabeled specimen of “holotype” of <italic><tp:taxon-name><tp:taxon-name-part taxon-name-part-type="genus" reg="Stiboges">Stiboges</tp:taxon-name-part> <tp:taxon-name-part taxon-name-part-type="species" reg="lushanica">lushanica</tp:taxon-name-part></tp:taxon-name></italic>, Lushan, Sichuan <bold>17</bold><italic><tp:taxon-name><tp:taxon-name-part taxon-name-part-type="genus" reg="Psychostrophia">Psychostrophia</tp:taxon-name-part> <tp:taxon-name-part taxon-name-part-type="species" reg="picaria">picaria</tp:taxon-name-part></tp:taxon-name></italic>, Shennongjia, Hubei, PSY017 <bold>18</bold> holotype of <italic><tp:taxon-name><tp:taxon-name-part taxon-name-part-type="genus" reg="Psychostrophia">Psychostrophia</tp:taxon-name-part> <tp:taxon-name-part taxon-name-part-type="species" reg="endoi">endoi</tp:taxon-name-part></tp:taxon-name></italic>, Xam Neua, Laos, from <xref ref-type="bibr" rid="B12">Inoue (1992)</xref>. Scale bars: 1 cm.</p></caption><graphic xmlns:xlink="http://www.w3.org/1999/xlink" xlink:href="zookeys-900-111-g003.jpg" position="float" orientation="portrait" xlink:type="simple" id="oo_369108.jpg"><uri content-type="original_file" xlink:type="simple">https://binary.pensoft.net/fig/369108</uri></graphic></fig><fig id="F7" position="float" orientation="portrait"><object-id xmlns:xlink="http://www.w3.org/1999/xlink" content-type="arpha" xlink:type="simple">57C80ED0-5C5D-51DE-A626-4507412C817B</object-id><label>Figure 25.</label><caption><p>Distribution map of the genus <italic><tp:taxon-name><tp:taxon-name-part taxon-name-part-type="genus" reg="Psychostrophia">Psychostrophia</tp:taxon-name-part></tp:taxon-name></italic>. Records of distribution are taken from <xref ref-type="bibr" rid="B12">Inoue (1992)</xref>, <xref ref-type="bibr" rid="B5">Chou and Yuan (2001)</xref>, <xref ref-type="bibr" rid="B19">Owada (2011)</xref>, <xref ref-type="bibr" rid="B9">Huang et al. (2019)</xref>, An Identification Guide of Japanese Moths Compiled by Everyone <ext-link xmlns:xlink="http://www.w3.org/1999/xlink" xlink:type="simple" ext-link-type="uri" xlink:href="http://www.jpmoth.org">http://www.jpmoth.org</ext-link>, Shiiba Research Forest, Kyushu University <ext-link xmlns:xlink="http://www.w3.org/1999/xlink" xlink:type="simple" ext-link-type="uri" xlink:href="http://www.forest.kyushu-u.ac.jp/miyazaki/index.php">http://www.forest.kyushu-u.ac.jp/miyazaki/index.php</ext-link>, and the present study.</p></caption><graphic xmlns:xlink="http://www.w3.org/1999/xlink" xlink:href="zookeys-900-111-g007.jpg" position="float" orientation="portrait" xlink:type="simple" id="oo_369112.jpg"><uri content-type="original_file" xlink:type="simple">https://binary.pensoft.net/fig/369112</uri></graphic></fig></tp:treatment-sec><ref-list><ref id="B12"><mixed-citation xmlns:xlink="http://www.w3.org/1999/xlink" xlink:type="simple"><person-group><name name-style="western"><surname>Inoue</surname><given-names>H</given-names></name></person-group> (<year>1992</year>) <article-title>A new species of <italic><tp:taxon-name><tp:taxon-name-part taxon-name-part-type="genus">Psychostrophia</tp:taxon-name-part></tp:taxon-name></italic> Butler from Laos (<tp:taxon-name><tp:taxon-name-part taxon-name-part-type="family">Epiplemidae</tp:taxon-name-part></tp:taxon-name>).</article-title><source>Tyo to Ga</source><volume>43</volume>(<issue>2</issue>): <fpage>149</fpage>–<lpage>150</lpage>.</mixed-citation></ref><ref id="B16"><mixed-citation xmlns:xlink="http://www.w3.org/1999/xlink" xlink:type="simple"><person-group><name name-style="western"><surname>Leech</surname><given-names>JH</given-names></name></person-group> (<year>1897</year>) On <tp:taxon-name><tp:taxon-name-part taxon-name-part-type="order">Lepidoptera</tp:taxon-name-part></tp:taxon-name><tp:taxon-name><tp:taxon-name-part taxon-name-part-type="suborder">Heterocera</tp:taxon-name-part></tp:taxon-name> from China, Japan, and Corea. The Annals and Magazine of Natural History (Series 6) 19: 180–235, 297–349, 414–462, 543–573, 640–679. [pls 6, 7] <ext-link xlink:type="simple" ext-link-type="doi" xlink:href="10.1080/00222939708680542">https://doi.org/10.1080/00222939708680542</ext-link></mixed-citation></ref><ref id="B21"><mixed-citation xmlns:xlink="http://www.w3.org/1999/xlink" xlink:type="simple"><person-group><name name-style="western"><surname>Seitz</surname><given-names>A</given-names></name></person-group> (<year>1912</year>) <article-title>Family <tp:taxon-name><tp:taxon-name-part taxon-name-part-type="family">Uraniidae</tp:taxon-name-part></tp:taxon-name>.</article-title> In: <person-group><name name-style="western"><surname>Seitz</surname><given-names>A</given-names></name></person-group> (<role>Ed.</role>) <issue-title>The Macrolepidoptera of the World Volume 2, the Palearctic Bombyces &amp; Sphinges.</issue-title><source>Alfred Kernen, Stuttgart</source>, <fpage>275</fpage>–<lpage>280</lpage>. <ext-link xlink:type="simple" ext-link-type="doi" xlink:href="10.5962/bhl.title.61923">https://doi.org/10.5962/bhl.title.61923</ext-link></mixed-citation></ref><ref id="B17"><mixed-citation xmlns:xlink="http://www.w3.org/1999/xlink" xlink:type="simple"><person-group><name name-style="western"><surname>Minet</surname><given-names>J</given-names></name></person-group> (<year>2003</year>) <article-title>The <tp:taxon-name><tp:taxon-name-part taxon-name-part-type="family">Epicopeiidae</tp:taxon-name-part></tp:taxon-name>: phylogeny and a redefinition, with the description of new taxa (<tp:taxon-name><tp:taxon-name-part taxon-name-part-type="order">Lepidoptera</tp:taxon-name-part></tp:taxon-name>: <tp:taxon-name><tp:taxon-name-part taxon-name-part-type="superfamily">Drepanoidea</tp:taxon-name-part></tp:taxon-name>).</article-title><source>Annales de la Société entomologique de France (NS)</source><volume>38</volume>(<issue>4</issue>): <fpage>463</fpage>–<lpage>487</lpage>. <ext-link xlink:type="simple" ext-link-type="doi" xlink:href="10.1080/00379271.2002.10697355">https://doi.org/10.1080/00379271.2002.10697355</ext-link></mixed-citation></ref><ref id="B9"><mixed-citation xmlns:xlink="http://www.w3.org/1999/xlink" xlink:type="simple"><person-group><name name-style="western"><surname>Huang</surname><given-names>SY</given-names></name><name name-style="western"><surname>Wang</surname><given-names>M</given-names></name><name name-style="western"><surname>Da</surname><given-names>W</given-names></name><name name-style="western"><surname>Fan</surname><given-names>XL</given-names></name></person-group> (<year>2019</year>) <article-title>New discoveries of the family <tp:taxon-name><tp:taxon-name-part taxon-name-part-type="family">Epicopeiidae</tp:taxon-name-part></tp:taxon-name> from China, with description of a new species (<tp:taxon-name><tp:taxon-name-part taxon-name-part-type="order">Lepidoptera</tp:taxon-name-part></tp:taxon-name>, <tp:taxon-name><tp:taxon-name-part taxon-name-part-type="family">Epicopeiidae</tp:taxon-name-part></tp:taxon-name>).</article-title><source>ZooKeys</source><volume>822</volume>: <fpage>33</fpage>–<lpage>51</lpage>. <ext-link xlink:type="simple" ext-link-type="doi" xlink:href="10.3897/zookeys.822.32341">https://doi.org/10.3897/zookeys.822.32341</ext-link></mixed-citation></ref><ref id="B5"><mixed-citation xmlns:xlink="http://www.w3.org/1999/xlink" xlink:type="simple"><person-group><name name-style="western"><surname>Chou</surname><given-names>I</given-names></name><name name-style="western"><surname>Yuan</surname><given-names>XQ</given-names></name></person-group> (<year>2001</year>) <article-title>New species, new subspecies and new record of butterflies (<tp:taxon-name><tp:taxon-name-part taxon-name-part-type="order">Lepidoptera</tp:taxon-name-part></tp:taxon-name>) from China (IV).</article-title><source>Entomotaxonomia</source><volume>23</volume>(<issue>2</issue>): <fpage>141</fpage>–<lpage>146</lpage>.</mixed-citation></ref><ref id="B19"><mixed-citation xmlns:xlink="http://www.w3.org/1999/xlink" xlink:type="simple"><person-group><name name-style="western"><surname>Owada</surname><given-names>M</given-names></name></person-group> (<year>2011</year>) <article-title><tp:taxon-name><tp:taxon-name-part taxon-name-part-type="family">Epicopeiidae</tp:taxon-name-part></tp:taxon-name>.</article-title> In: <person-group><name name-style="western"><surname>Kishida</surname><given-names>Y</given-names></name></person-group> (<role>Ed.</role>) <issue-title>The Standard of Moths in Japan 2.</issue-title><source>Gakken Education Publishing, Tokyo</source>, <fpage>126</fpage>–<lpage>127</lpage>.</mixed-citation></ref></ref-list></tp:taxon-treatment>
