# Supplementary material for: Notes on the genus Psychostrophia Butler, 1877 (Lepidoptera, Epicopeiidae), with description of a new species
Source: Zookeys. 2019 Dec 31;900:111–27. doi: 10.3897/zookeys.900.46973 (PMC6946741; doi:10.3897/zookeys.900.46973)
Supplement: XML Treatment for Psychostrophia endoi [file zookeys.900.46973-treatment5.xml]

<!DOCTYPE tp:taxon-treatment
  PUBLIC "-//TaxonX//DTD Taxonomic Treatment Publishing DTD v0 20100105//EN" "tax-treatment-NSO.dtd">
<tp:taxon-treatment xmlns:tp="http://www.plazi.org/taxpub"><tp:treatment-meta><kwd-group><label>Taxon classification</label><kwd><named-content xmlns:xlink="http://www.w3.org/1999/xlink" content-type="kingdom">Animalia</named-content></kwd><kwd><named-content xmlns:xlink="http://www.w3.org/1999/xlink" content-type="order">Lepidoptera</named-content></kwd><kwd><named-content xmlns:xlink="http://www.w3.org/1999/xlink" content-type="family">Epicopeiidae</named-content></kwd></kwd-group><mixed-citation publication-type="journal"><person-group><name><surname>Huang</surname><given-names>Si-Yao</given-names></name><name><surname>Wang</surname><given-names>Min</given-names></name><name><surname>Fan</surname><given-names>Xiao-Ling</given-names></name></person-group><article-title>Notes on the genus <italic><tp:taxon-name><tp:taxon-name-part taxon-name-part-type="genus" reg="Psychostrophia">Psychostrophia</tp:taxon-name-part></tp:taxon-name></italic> Butler, 1877 (<tp:taxon-name><tp:taxon-name-part taxon-name-part-type="order">Lepidoptera</tp:taxon-name-part></tp:taxon-name>, <tp:taxon-name><tp:taxon-name-part taxon-name-part-type="family">Epicopeiidae</tp:taxon-name-part></tp:taxon-name>), with description of a new species</article-title><source>Zookeys</source><day>31</day><month>12</month><year>2019</year><volume>900</volume><fpage>111</fpage><lpage>127</lpage><pub-id pub-id-type="doi">10.3897/zookeys.900.46973</pub-id></mixed-citation></tp:treatment-meta><tp:nomenclature><tp:taxon-name><object-id xmlns:xlink="http://www.w3.org/1999/xlink" content-type="arpha" xlink:type="simple">E9432F1A-F6F2-5FF3-8AC3-262F7FAD1FDF</object-id>
            <tp:taxon-name-part taxon-name-part-type="genus" reg="Psychostrophia">Psychostrophia</tp:taxon-name-part>
            <tp:taxon-name-part taxon-name-part-type="species" reg="endoi">endoi</tp:taxon-name-part>
          </tp:taxon-name><tp:taxon-authority>Inoue, 1992</tp:taxon-authority><xref ref-type="fig" rid="F3">Figs 18</xref><xref ref-type="fig" rid="F4">, 20</xref><!--PageBreak--><tp:nomenclature-citation-list><tp:nomenclature-citation><tp:taxon-name>
                <tp:taxon-name-part taxon-name-part-type="genus" reg="Psychostrophia">Psychostrophia</tp:taxon-name-part> <tp:taxon-name-part taxon-name-part-type="species" reg="endoi">endoi</tp:taxon-name-part></tp:taxon-name><comment><xref ref-type="bibr" rid="B12">Inoue 1992</xref>: 149, figs 1, 2. [Type locality: Sam Neua (Xam Neua), Laos]; <xref ref-type="bibr" rid="B9">Huang et al. 2019</xref>: 44, figs 25–29.</comment></tp:nomenclature-citation></tp:nomenclature-citation-list></tp:nomenclature><tp:treatment-sec sec-type="remarks" id="SECID0EK2AE"><title>Remarks.</title><p>The adult and genitalia figures of the holotype from <xref ref-type="bibr" rid="B12">Inoue (1992)</xref> have been reproduced for comparison.</p></tp:treatment-sec><tp:treatment-sec sec-type="distribution" id="SECID0EU2AE"><title>Distribution.</title><p>China (Yunnan, Guizhou, Guangxi Zhuang Autonomous Region), Laos (Xam Neua) (Fig. <xref ref-type="fig" rid="F7">25</xref>).</p><!--PageBreak--></tp:treatment-sec><tp:treatment-sec><!--Section generated to contain objects referenced in tp:taxon-treatment.--><fig id="F3" position="float" orientation="portrait"><object-id xmlns:xlink="http://www.w3.org/1999/xlink" content-type="arpha" xlink:type="simple">08BC9813-316D-55A0-85BE-CC39FBB2B0ED</object-id><label>Figures 15–18.</label><caption><p>Adults of <italic><tp:taxon-name><tp:taxon-name-part taxon-name-part-type="genus" reg="Psychostrophia">Psychostrophia</tp:taxon-name-part></tp:taxon-name></italic> spp. and <italic><tp:taxon-name><tp:taxon-name-part taxon-name-part-type="genus" reg="Stiboges">Stiboges</tp:taxon-name-part></tp:taxon-name></italic> sp. <bold>15, 17–18</bold> male <bold>16</bold> female: <bold>15</bold><italic><tp:taxon-name><tp:taxon-name-part taxon-name-part-type="genus" reg="Psychostrophia">Psychostrophia</tp:taxon-name-part> <tp:taxon-name-part taxon-name-part-type="species" reg="nymphidiaria">nymphidiaria</tp:taxon-name-part></tp:taxon-name></italic>, holotype of <italic><tp:taxon-name><tp:taxon-name-part taxon-name-part-type="genus" reg="Stiboges">Stiboges</tp:taxon-name-part> <tp:taxon-name-part taxon-name-part-type="species" reg="lushanica">lushanica</tp:taxon-name-part></tp:taxon-name></italic>, Lushan, Sichuan <bold>16</bold><italic><tp:taxon-name><tp:taxon-name-part taxon-name-part-type="genus" reg="Stiboges">Stiboges</tp:taxon-name-part> <tp:taxon-name-part taxon-name-part-type="species" reg="elodinia">elodinia</tp:taxon-name-part></tp:taxon-name></italic>, mislabeled specimen of “holotype” of <italic><tp:taxon-name><tp:taxon-name-part taxon-name-part-type="genus" reg="Stiboges">Stiboges</tp:taxon-name-part> <tp:taxon-name-part taxon-name-part-type="species" reg="lushanica">lushanica</tp:taxon-name-part></tp:taxon-name></italic>, Lushan, Sichuan <bold>17</bold><italic><tp:taxon-name><tp:taxon-name-part taxon-name-part-type="genus" reg="Psychostrophia">Psychostrophia</tp:taxon-name-part> <tp:taxon-name-part taxon-name-part-type="species" reg="picaria">picaria</tp:taxon-name-part></tp:taxon-name></italic>, Shennongjia, Hubei, PSY017 <bold>18</bold> holotype of <italic><tp:taxon-name><tp:taxon-name-part taxon-name-part-type="genus" reg="Psychostrophia">Psychostrophia</tp:taxon-name-part> <tp:taxon-name-part taxon-name-part-type="species" reg="endoi">endoi</tp:taxon-name-part></tp:taxon-name></italic>, Xam Neua, Laos, from <xref ref-type="bibr" rid="B12">Inoue (1992)</xref>. Scale bars: 1 cm.</p></caption><graphic xmlns:xlink="http://www.w3.org/1999/xlink" xlink:href="zookeys-900-111-g003.jpg" position="float" orientation="portrait" xlink:type="simple" id="oo_369108.jpg"><uri content-type="original_file" xlink:type="simple">https://binary.pensoft.net/fig/369108</uri></graphic></fig><fig id="F4" position="float" orientation="portrait"><object-id xmlns:xlink="http://www.w3.org/1999/xlink" content-type="arpha" xlink:type="simple">EFDA6A0D-BA49-572D-9D14-C622819A6F1E</object-id><label>Figures 19, 20.</label><caption><p>Male genitalia of <italic><tp:taxon-name><tp:taxon-name-part taxon-name-part-type="genus" reg="Psychostrophia">Psychostrophia</tp:taxon-name-part></tp:taxon-name></italic> spp. <bold>19</bold><italic><tp:taxon-name><tp:taxon-name-part taxon-name-part-type="genus" reg="Psychostrophia">Psychostrophia</tp:taxon-name-part> <tp:taxon-name-part taxon-name-part-type="species" reg="picaria">picaria</tp:taxon-name-part></tp:taxon-name></italic>, Shennongjia, Hubei, PSY017 <bold>20</bold> holotype of <italic><tp:taxon-name><tp:taxon-name-part taxon-name-part-type="genus" reg="Psychostrophia">Psychostrophia</tp:taxon-name-part> <tp:taxon-name-part taxon-name-part-type="species" reg="endoi">endoi</tp:taxon-name-part></tp:taxon-name></italic>, Xam Neua, Laos, from <xref ref-type="bibr" rid="B12">Inoue (1992)</xref>. <bold>a</bold> = male genitalia capsule with juxta removed; <bold>b</bold> = aedeagus lateral view; <bold>c</bold> = aedeagus dorsal view; <bold>d</bold> = flattened aedeagus in lateral view; <bold>e</bold> = juxta. Scale bar: 1 mm (<bold>19</bold>).</p></caption><graphic xmlns:xlink="http://www.w3.org/1999/xlink" xlink:href="zookeys-900-111-g004.jpg" position="float" orientation="portrait" xlink:type="simple" id="oo_369109.jpg"><uri content-type="original_file" xlink:type="simple">https://binary.pensoft.net/fig/369109</uri></graphic></fig><fig id="F7" position="float" orientation="portrait"><object-id xmlns:xlink="http://www.w3.org/1999/xlink" content-type="arpha" xlink:type="simple">57C80ED0-5C5D-51DE-A626-4507412C817B</object-id><label>Figure 25.</label><caption><p>Distribution map of the genus <italic><tp:taxon-name><tp:taxon-name-part taxon-name-part-type="genus" reg="Psychostrophia">Psychostrophia</tp:taxon-name-part></tp:taxon-name></italic>. Records of distribution are taken from <xref ref-type="bibr" rid="B12">Inoue (1992)</xref>, <xref ref-type="bibr" rid="B5">Chou and Yuan (2001)</xref>, <xref ref-type="bibr" rid="B19">Owada (2011)</xref>, <xref ref-type="bibr" rid="B9">Huang et al. (2019)</xref>, An Identification Guide of Japanese Moths Compiled by Everyone <ext-link xmlns:xlink="http://www.w3.org/1999/xlink" xlink:type="simple" ext-link-type="uri" xlink:href="http://www.jpmoth.org">http://www.jpmoth.org</ext-link>, Shiiba Research Forest, Kyushu University <ext-link xmlns:xlink="http://www.w3.org/1999/xlink" xlink:type="simple" ext-link-type="uri" xlink:href="http://www.forest.kyushu-u.ac.jp/miyazaki/index.php">http://www.forest.kyushu-u.ac.jp/miyazaki/index.php</ext-link>, and the present study.</p></caption><graphic xmlns:xlink="http://www.w3.org/1999/xlink" xlink:href="zookeys-900-111-g007.jpg" position="float" orientation="portrait" xlink:type="simple" id="oo_369112.jpg"><uri content-type="original_file" xlink:type="simple">https://binary.pensoft.net/fig/369112</uri></graphic></fig></tp:treatment-sec><ref-list><ref id="B12"><mixed-citation xmlns:xlink="http://www.w3.org/1999/xlink" xlink:type="simple"><person-group><name name-style="western"><surname>Inoue</surname><given-names>H</given-names></name></person-group> (<year>1992</year>) <article-title>A new species of <italic><tp:taxon-name><tp:taxon-name-part taxon-name-part-type="genus">Psychostrophia</tp:taxon-name-part></tp:taxon-name></italic> Butler from Laos (<tp:taxon-name><tp:taxon-name-part taxon-name-part-type="family">Epiplemidae</tp:taxon-name-part></tp:taxon-name>).</article-title><source>Tyo to Ga</source><volume>43</volume>(<issue>2</issue>): <fpage>149</fpage>–<lpage>150</lpage>.</mixed-citation></ref><ref id="B9"><mixed-citation xmlns:xlink="http://www.w3.org/1999/xlink" xlink:type="simple"><person-group><name name-style="western"><surname>Huang</surname><given-names>SY</given-names></name><name name-style="western"><surname>Wang</surname><given-names>M</given-names></name><name name-style="western"><surname>Da</surname><given-names>W</given-names></name><name name-style="western"><surname>Fan</surname><given-names>XL</given-names></name></person-group> (<year>2019</year>) <article-title>New discoveries of the family <tp:taxon-name><tp:taxon-name-part taxon-name-part-type="family">Epicopeiidae</tp:taxon-name-part></tp:taxon-name> from China, with description of a new species (<tp:taxon-name><tp:taxon-name-part taxon-name-part-type="order">Lepidoptera</tp:taxon-name-part></tp:taxon-name>, <tp:taxon-name><tp:taxon-name-part taxon-name-part-type="family">Epicopeiidae</tp:taxon-name-part></tp:taxon-name>).</article-title><source>ZooKeys</source><volume>822</volume>: <fpage>33</fpage>–<lpage>51</lpage>. <ext-link xlink:type="simple" ext-link-type="doi" xlink:href="10.3897/zookeys.822.32341">https://doi.org/10.3897/zookeys.822.32341</ext-link></mixed-citation></ref><ref id="B5"><mixed-citation xmlns:xlink="http://www.w3.org/1999/xlink" xlink:type="simple"><person-group><name name-style="western"><surname>Chou</surname><given-names>I</given-names></name><name name-style="western"><surname>Yuan</surname><given-names>XQ</given-names></name></person-group> (<year>2001</year>) <article-title>New species, new subspecies and new record of butterflies (<tp:taxon-name><tp:taxon-name-part taxon-name-part-type="order">Lepidoptera</tp:taxon-name-part></tp:taxon-name>) from China (IV).</article-title><source>Entomotaxonomia</source><volume>23</volume>(<issue>2</issue>): <fpage>141</fpage>–<lpage>146</lpage>.</mixed-citation></ref><ref id="B19"><mixed-citation xmlns:xlink="http://www.w3.org/1999/xlink" xlink:type="simple"><person-group><name name-style="western"><surname>Owada</surname><given-names>M</given-names></name></person-group> (<year>2011</year>) <article-title><tp:taxon-name><tp:taxon-name-part taxon-name-part-type="family">Epicopeiidae</tp:taxon-name-part></tp:taxon-name>.</article-title> In: <person-group><name name-style="western"><surname>Kishida</surname><given-names>Y</given-names></name></person-group> (<role>Ed.</role>) <issue-title>The Standard of Moths in Japan 2.</issue-title><source>Gakken Education Publishing, Tokyo</source>, <fpage>126</fpage>–<lpage>127</lpage>.</mixed-citation></ref></ref-list></tp:taxon-treatment>
