# Supplementary material for: Notes on the genus Psychostrophia Butler, 1877 (Lepidoptera, Epicopeiidae), with description of a new species
Source: Zookeys. 2019 Dec 31;900:111–27. doi: 10.3897/zookeys.900.46973 (PMC6946741; doi:10.3897/zookeys.900.46973)
Supplement: XML Treatment for Psychostrophia melanargia [file zookeys.900.46973-treatment6.xml]

<!DOCTYPE tp:taxon-treatment
  PUBLIC "-//TaxonX//DTD Taxonomic Treatment Publishing DTD v0 20100105//EN" "tax-treatment-NSO.dtd">
<tp:taxon-treatment xmlns:tp="http://www.plazi.org/taxpub"><tp:treatment-meta><kwd-group><label>Taxon classification</label><kwd><named-content xmlns:xlink="http://www.w3.org/1999/xlink" content-type="kingdom">Animalia</named-content></kwd><kwd><named-content xmlns:xlink="http://www.w3.org/1999/xlink" content-type="order">Lepidoptera</named-content></kwd><kwd><named-content xmlns:xlink="http://www.w3.org/1999/xlink" content-type="family">Epicopeiidae</named-content></kwd></kwd-group><mixed-citation publication-type="journal"><person-group><name><surname>Huang</surname><given-names>Si-Yao</given-names></name><name><surname>Wang</surname><given-names>Min</given-names></name><name><surname>Fan</surname><given-names>Xiao-Ling</given-names></name></person-group><article-title>Notes on the genus <italic><tp:taxon-name><tp:taxon-name-part taxon-name-part-type="genus" reg="Psychostrophia">Psychostrophia</tp:taxon-name-part></tp:taxon-name></italic> Butler, 1877 (<tp:taxon-name><tp:taxon-name-part taxon-name-part-type="order">Lepidoptera</tp:taxon-name-part></tp:taxon-name>, <tp:taxon-name><tp:taxon-name-part taxon-name-part-type="family">Epicopeiidae</tp:taxon-name-part></tp:taxon-name>), with description of a new species</article-title><source>Zookeys</source><day>31</day><month>12</month><year>2019</year><volume>900</volume><fpage>111</fpage><lpage>127</lpage><pub-id pub-id-type="doi">10.3897/zookeys.900.46973</pub-id></mixed-citation></tp:treatment-meta><tp:nomenclature><tp:taxon-name><object-id xmlns:xlink="http://www.w3.org/1999/xlink" content-type="arpha" xlink:type="simple">9FCE9F8E-7E52-53C8-80A0-17FF19E249F5</object-id>
            <tp:taxon-name-part taxon-name-part-type="genus" reg="Psychostrophia">Psychostrophia</tp:taxon-name-part>
            <tp:taxon-name-part taxon-name-part-type="species" reg="melanargia">melanargia</tp:taxon-name-part>
          </tp:taxon-name><tp:taxon-authority>Butler, 1877</tp:taxon-authority><tp:nomenclature-citation-list><tp:nomenclature-citation><tp:taxon-name>
                <tp:taxon-name-part taxon-name-part-type="genus" reg="Psychostrophia">Psychostrophia</tp:taxon-name-part> <tp:taxon-name-part taxon-name-part-type="species" reg="melanargia">melanargia</tp:taxon-name-part></tp:taxon-name><comment><xref ref-type="bibr" rid="B2">Butler 1877</xref>: 401. [Type locality: Yokohama, Japan]; <xref ref-type="bibr" rid="B16">Leech 1897</xref>: 189; <xref ref-type="bibr" rid="B21">Seitz 1912</xref>: 278, pl. 48, line f; <xref ref-type="bibr" rid="B17">Minet 2003</xref>: 473, fig. 3; <xref ref-type="bibr" rid="B24">Zhu et al. 2004</xref>: 224, fig. 156, pl. VI, fig. 3.</comment></tp:nomenclature-citation><tp:nomenclature-citation><tp:taxon-name>
                <tp:taxon-name-part taxon-name-part-type="genus" reg="Psychostrophia">Psychostrophia</tp:taxon-name-part> <tp:taxon-name-part taxon-name-part-type="species" reg="hemimelaena">hemimelaena</tp:taxon-name-part></tp:taxon-name><comment>Seitz, 1913 [sic]: <xref ref-type="bibr" rid="B24">Zhu et al. 2004</xref>: 225, fig. 157, pl. VI, fig. 4.</comment></tp:nomenclature-citation></tp:nomenclature-citation-list></tp:nomenclature><tp:treatment-sec sec-type="remarks" id="SECID0EU5AE"><title>Remarks.</title><p><xref ref-type="bibr" rid="B24">Zhu et al. (2004)</xref> recorded <italic><tp:taxon-name><tp:taxon-name-part taxon-name-part-type="genus" reg="Psychostrophia">P.</tp:taxon-name-part> <tp:taxon-name-part taxon-name-part-type="species" reg="melanargia">melanargia</tp:taxon-name-part></tp:taxon-name></italic> Butler, 1877 and <italic><tp:taxon-name><tp:taxon-name-part taxon-name-part-type="genus" reg="Psychostrophia">P.</tp:taxon-name-part> <tp:taxon-name-part taxon-name-part-type="species" reg="hemimelaena">hemimelaena</tp:taxon-name-part></tp:taxon-name></italic> Seitz, 1913 (sic), which was originally described as an aberration of <italic><tp:taxon-name><tp:taxon-name-part taxon-name-part-type="genus" reg="Psychostrophia">P.</tp:taxon-name-part> <tp:taxon-name-part taxon-name-part-type="species" reg="melanargia">melanargia</tp:taxon-name-part></tp:taxon-name></italic>, viz. <tp:taxon-name><tp:taxon-name-part taxon-name-part-type="genus" reg="Psychostrophia">P.</tp:taxon-name-part> <tp:taxon-name-part taxon-name-part-type="species" reg="melanargia">melanargia</tp:taxon-name-part> <tp:taxon-name-part taxon-name-part-type="infraspecific-rank">ab.</tp:taxon-name-part> <tp:taxon-name-part taxon-name-part-type="aberration" reg="hemimelaena">hemimelaena</tp:taxon-name-part></tp:taxon-name> Seitz, 1912, from Dailing, Heilongjiang Province and Mt Changbai, Jilin Province, respectively. According to Article 45.6.2 of the Code (<xref ref-type="bibr" rid="B10">ICZN 1999</xref>), the name <italic><tp:taxon-name><tp:taxon-name-part taxon-name-part-type="genus" reg="Psychostrophia"/><tp:taxon-name-part taxon-name-part-type="species" reg="hemimelaena">hemimelaena</tp:taxon-name-part></tp:taxon-name></italic> as well as the name <italic><tp:taxon-name><tp:taxon-name-part taxon-name-part-type="genus" reg="Psychostrophia"/><tp:taxon-name-part taxon-name-part-type="species" reg="catenifer">catenifer</tp:taxon-name-part></tp:taxon-name></italic> Seitz, 1912, which was also published as a new aberration, are invalid because they are infrasubspecific due to the use of the term “ab.” when described. Although these two names were subsequently regarded as <tp:taxon-name><tp:taxon-name-part taxon-name-part-type="genus" reg="Psychostrophia">P.</tp:taxon-name-part> <tp:taxon-name-part taxon-name-part-type="species" reg="melanargia">melanargia</tp:taxon-name-part> <tp:taxon-name-part taxon-name-part-type="infraspecific-rank">var.</tp:taxon-name-part> <tp:taxon-name-part taxon-name-part-type="variety" reg="hemimelaena">hemimelaena</tp:taxon-name-part></tp:taxon-name> and <tp:taxon-name><tp:taxon-name-part taxon-name-part-type="genus" reg="Psychostrophia">P.</tp:taxon-name-part> <tp:taxon-name-part taxon-name-part-type="species" reg="melanargia">melanargia</tp:taxon-name-part> <tp:taxon-name-part taxon-name-part-type="infraspecific-rank">var.</tp:taxon-name-part> <tp:taxon-name-part taxon-name-part-type="variety" reg="catenifera">catenifera</tp:taxon-name-part></tp:taxon-name> (sic) in the catalogue by <xref ref-type="bibr" rid="B6">Dalla Torre (1924)</xref>, this action is at most an “elevation in rank” because no description and definition of these taxa can be traced throughout the catalogue. According to Article 45.5.1 of the Code (<xref ref-type="bibr" rid="B10">ICZN 1999</xref>), an infrasubspecific name cannot be made available from its original publication by any subsequent action (such as “elevation in rank”) except by a ruling of the Commission. Thus, the name <tp:taxon-name><tp:taxon-name-part taxon-name-part-type="genus" reg="Psychostrophia">P.</tp:taxon-name-part> <tp:taxon-name-part taxon-name-part-type="species" reg="melanargia">melanargia</tp:taxon-name-part> <tp:taxon-name-part taxon-name-part-type="infraspecific-rank">ab.</tp:taxon-name-part> <tp:taxon-name-part taxon-name-part-type="aberration" reg="catenifer">catenifer</tp:taxon-name-part></tp:taxon-name> Seitz, 1912 is still unavailable. It should also be clarified that the correct spelling of this aberration is <italic><tp:taxon-name><tp:taxon-name-part taxon-name-part-type="genus" reg="Psychostrophia"/><tp:taxon-name-part taxon-name-part-type="species" reg="catenifer">catenifer</tp:taxon-name-part></tp:taxon-name></italic>, not <italic><tp:taxon-name><tp:taxon-name-part taxon-name-part-type="genus" reg="Psychostrophia"/><tp:taxon-name-part taxon-name-part-type="species" reg="catenifera">catenifera</tp:taxon-name-part></tp:taxon-name></italic>, as indicated in <xref ref-type="bibr" rid="B6">Dalla Torre (1924)</xref> and <xref ref-type="bibr" rid="B1">Beccaloni et al. (2003)</xref>.</p><p>The matter of the name <tp:taxon-name><tp:taxon-name-part taxon-name-part-type="genus" reg="Psychostrophia">P.</tp:taxon-name-part> <tp:taxon-name-part taxon-name-part-type="species" reg="melanargia">melanargia</tp:taxon-name-part> <tp:taxon-name-part taxon-name-part-type="infraspecific-rank">ab.</tp:taxon-name-part> <tp:taxon-name-part taxon-name-part-type="aberration" reg="hemimelaena">hemimelaena</tp:taxon-name-part></tp:taxon-name> is more complicated. As already mentioned above, according to Article 45.5.1 of the Code (<xref ref-type="bibr" rid="B10">ICZN 1999</xref>), a name that has infrasubspecific rank under the provisions of this Article cannot be made available from its original publication by any subsequent action (such as “elevation in rank”) except by a ruling of the Commission. Article 45.5.1 also states that when a subsequent author applies the same word to a species or subspecies in a manner that makes it an available name (Articles 11–18), even if he or she attributes authorship of the name to the author of its publication as an infrasubspecific name, that subsequent author thereby establishes a new name with its own authorship and date. The name <italic><tp:taxon-name><tp:taxon-name-part taxon-name-part-type="genus" reg="Psychostrophia"/><tp:taxon-name-part taxon-name-part-type="species" reg="hemimelaena">hemimelaena</tp:taxon-name-part></tp:taxon-name></italic> seemed to have been made available under Article 45.5.1 by <xref ref-type="bibr" rid="B24">Zhu et al. (2004)</xref> as <italic><tp:taxon-name><tp:taxon-name-part taxon-name-part-type="genus" reg="Psychostrophia">Psychostrophia</tp:taxon-name-part> <tp:taxon-name-part taxon-name-part-type="species" reg="hemimelaena">hemimelaena</tp:taxon-name-part></tp:taxon-name></italic> Zhu, Wang &amp; Han, 2004 because they gave a description in Chinese. This would mean that Zhu, Wang and Han 2004 published a new name with its own authorship and date. However, according to Dr Gerardo Lamas (pers. comm.), the actions of <xref ref-type="bibr" rid="B24">Zhu et al. (2004)</xref> did not actually comply with Articles 13.1.1, 16.4.1 and 16.4.2 (<xref ref-type="bibr" rid="B10">ICZN 1999</xref>). They require every new specific and subspecific name published after 1999, except a new replacement name (a nomen novum), for which the name-bearing type of the nominal taxon it denotes to is fixed automatically (Art. 72.7), must also be accompanied in the original publication by a description or definition that states in words characters that are purported to differentiate the taxon (Article 13.1.1), by the explicit fixation of a holotype, or syntypes, for the <!--PageBreak-->nominal taxon (Article 16.4.1) and where the holotype or syntypes are extant specimens, must be a statement of intent that they will be (or are) deposited in a collection and a statement indicating the name and location of that collection (Article 16.4.2). <xref ref-type="bibr" rid="B24">Zhu et al. (2004)</xref> did not differentiate <italic><tp:taxon-name><tp:taxon-name-part taxon-name-part-type="genus" reg="Psychostrophia"/><tp:taxon-name-part taxon-name-part-type="species" reg="hemimelaena">hemimelaena</tp:taxon-name-part></tp:taxon-name></italic> from any other taxon in the genus <italic><tp:taxon-name><tp:taxon-name-part taxon-name-part-type="genus" reg="Psychostrophia">Psychostrophia</tp:taxon-name-part></tp:taxon-name></italic> in their description, fix a holotype for the name <italic><tp:taxon-name><tp:taxon-name-part taxon-name-part-type="genus" reg="Psychostrophia"/><tp:taxon-name-part taxon-name-part-type="species" reg="hemimelaena">hemimelaena</tp:taxon-name-part></tp:taxon-name></italic>, nor state where the “holotype” was because their actions were not deliberate, nor did they intend to make the name <italic><tp:taxon-name><tp:taxon-name-part taxon-name-part-type="genus" reg="Psychostrophia"/><tp:taxon-name-part taxon-name-part-type="species" reg="hemimelaena">hemimelaena</tp:taxon-name-part></tp:taxon-name></italic> available. Thus, the name <tp:taxon-name><tp:taxon-name-part taxon-name-part-type="genus" reg="Psychostrophia">Psychostrophia</tp:taxon-name-part> <tp:taxon-name-part taxon-name-part-type="species" reg="melanargia">melanargia</tp:taxon-name-part> <tp:taxon-name-part taxon-name-part-type="infraspecific-rank">ab.</tp:taxon-name-part> <tp:taxon-name-part taxon-name-part-type="aberration" reg="hemimelaena">hemimelaena</tp:taxon-name-part></tp:taxon-name> Seitz, 1912 is still unavailable, bearing the original authorship and date.</p><!--PageBreak--><p>It is worth noting that the year of publication of <tp:taxon-name><tp:taxon-name-part taxon-name-part-type="genus" reg="Psychostrophia">P.</tp:taxon-name-part> <tp:taxon-name-part taxon-name-part-type="species" reg="melanargia">melanargia</tp:taxon-name-part> <tp:taxon-name-part taxon-name-part-type="infraspecific-rank">ab.</tp:taxon-name-part> <tp:taxon-name-part taxon-name-part-type="aberration" reg="hemimelaena">hemimelaena</tp:taxon-name-part></tp:taxon-name> is 1912, not 1913 as indicated by <xref ref-type="bibr" rid="B6">Dalla Torre (1924)</xref>, <xref ref-type="bibr" rid="B1">Beccaloni et al. (2003)</xref> and <xref ref-type="bibr" rid="B24">Zhu et al. (2004)</xref>. This name had been published on page 278 in the section on the <tp:taxon-name><tp:taxon-name-part taxon-name-part-type="family">Uraniidae</tp:taxon-name-part></tp:taxon-name> written by A. Seitz. Although no information on date can be traced throughout the whole section, according to <xref ref-type="bibr" rid="B8">Griffin (1936)</xref>, the text of the <tp:taxon-name><tp:taxon-name-part taxon-name-part-type="family">Uraniidae</tp:taxon-name-part></tp:taxon-name> section in the German version of <xref ref-type="bibr" rid="B21">Seitz (1912)</xref> was published in Lieferung 99 and received at the British Museum of Natural History on 25.VI.1912. Part 99 encompasses pages 265–344 <!--PageBreak-->and plates 49 and 53. The figure of <tp:taxon-name><tp:taxon-name-part taxon-name-part-type="genus" reg="Psychostrophia">P.</tp:taxon-name-part> <tp:taxon-name-part taxon-name-part-type="species" reg="melanargia">melanargia</tp:taxon-name-part> <tp:taxon-name-part taxon-name-part-type="infraspecific-rank">ab.</tp:taxon-name-part> <tp:taxon-name-part taxon-name-part-type="aberration" reg="hemimelaena">hemimelaena</tp:taxon-name-part></tp:taxon-name> first appeared on plate 48 published in Lieferung 100, which was received at the British Museum of Natural History on 13.VIII.1912. Part 100 encompasses pages 345–392 and plates 48 and 50. Thus, the publication date of this name must be earlier than 25.VI.1912 and definitely not 1913.</p><p>The presence of <italic><tp:taxon-name><tp:taxon-name-part taxon-name-part-type="genus" reg="Psychostrophia">P.</tp:taxon-name-part> <tp:taxon-name-part taxon-name-part-type="species" reg="melanargia">melanargia</tp:taxon-name-part></tp:taxon-name></italic> in northeast China is still debatable. Its only known host plant, <italic><tp:taxon-name><tp:taxon-name-part taxon-name-part-type="genus" reg="Clethra">Clethra</tp:taxon-name-part> <tp:taxon-name-part taxon-name-part-type="species" reg="barbinervis">barbinervis</tp:taxon-name-part></tp:taxon-name></italic>, the Japanese sweet shrub, is distributed across Japan, Korea, and South and East China. The northernmost distribution record in China is from Mt Lao in the Shandong Province, and this plant is not currently recorded in the flora of northeast China (<xref ref-type="bibr" rid="B20">Qin and Fritsch 2005</xref>). Moreover, the specimen figured in <xref ref-type="bibr" rid="B24">Zhu et al. (2004)</xref> is not significantly different from the individuals commonly found in Japan, which suggests that the individuals examined by <xref ref-type="bibr" rid="B24">Zhu et al. (2004)</xref> were collected from somewhere within the geographic range of <italic><tp:taxon-name><tp:taxon-name-part taxon-name-part-type="genus" reg="Psychostrophia">P.</tp:taxon-name-part> <tp:taxon-name-part taxon-name-part-type="species" reg="melanargia">melanargia</tp:taxon-name-part></tp:taxon-name></italic> in Japan and mislabeled as being collected in northeast China. Thus, it is unlikely that the geographic range of <italic><tp:taxon-name><tp:taxon-name-part taxon-name-part-type="genus" reg="Psychostrophia">P.</tp:taxon-name-part> <tp:taxon-name-part taxon-name-part-type="species" reg="melanargia">melanargia</tp:taxon-name-part></tp:taxon-name></italic> extends to northeast China, and this species should therefore be excluded from the Chinese fauna. There is a similar case in <tp:taxon-name><tp:taxon-name-part taxon-name-part-type="order">Lepidoptera</tp:taxon-name-part></tp:taxon-name> regarding the distribution of <italic><tp:taxon-name><tp:taxon-name-part taxon-name-part-type="genus" reg="Neope">Neope</tp:taxon-name-part> <tp:taxon-name-part taxon-name-part-type="species" reg="niphonica">niphonica</tp:taxon-name-part></tp:taxon-name></italic> Butler, 1881. <xref ref-type="bibr" rid="B23">Takahashi (1996)</xref> concluded that an individual of <italic><tp:taxon-name><tp:taxon-name-part taxon-name-part-type="genus" reg="Neope">N.</tp:taxon-name-part> <tp:taxon-name-part taxon-name-part-type="species" reg="niphonica">niphonica</tp:taxon-name-part></tp:taxon-name></italic> labeled as “Kirin, Manchoukuo, 1941-VII-17 (now Jilin Province, PR China)” had been mislabeled, because the host plant genus of this butterfly was not found in northeast China and the wing pattern did not differ from populations found in central Japan.</p></tp:treatment-sec><tp:treatment-sec sec-type="distribution" id="SECID0E1MAG"><title>Distribution.</title><p>Japan (Honshu, Shikoku, Kyushu) (Fig. <xref ref-type="fig" rid="F7">25</xref>).</p><fig id="F5" position="float" orientation="portrait"><object-id xmlns:xlink="http://www.w3.org/1999/xlink" content-type="arpha" xlink:type="simple">2E6D13D1-5B37-5131-BC61-1DBB5BFD07BA</object-id><label>Figures 21, 22.</label><caption><p>Habitats of <italic><tp:taxon-name><tp:taxon-name-part taxon-name-part-type="genus" reg="Psychostrophia">Psychostrophia</tp:taxon-name-part> <tp:taxon-name-part taxon-name-part-type="species" reg="micronymphidiaria">micronymphidiaria</tp:taxon-name-part></tp:taxon-name></italic> sp.nov. <bold>21</bold> near Shajiama Bridge, Weixi County <bold>22</bold> Yaojiaping, Lushui County.</p></caption><graphic xmlns:xlink="http://www.w3.org/1999/xlink" xlink:href="zookeys-900-111-g005.jpg" position="float" orientation="portrait" xlink:type="simple" id="oo_369110.jpg"><uri content-type="original_file" xlink:type="simple">https://binary.pensoft.net/fig/369110</uri></graphic></fig><fig id="F6" position="float" orientation="portrait"><object-id xmlns:xlink="http://www.w3.org/1999/xlink" content-type="arpha" xlink:type="simple">FEA31B09-66FE-5928-87EA-F9DBD8631659</object-id><label>Figures 23, 24.</label><caption><p>Habitats of <italic><tp:taxon-name><tp:taxon-name-part taxon-name-part-type="genus" reg="Psychostrophia">Psychostrophia</tp:taxon-name-part> <tp:taxon-name-part taxon-name-part-type="species" reg="nymphidiaria">nymphidiaria</tp:taxon-name-part></tp:taxon-name></italic><bold>23</bold> Mt Niba, Yingjing County <bold>22</bold> Shennongjia, Yichang City.</p></caption><graphic xmlns:xlink="http://www.w3.org/1999/xlink" xlink:href="zookeys-900-111-g006.jpg" position="float" orientation="portrait" xlink:type="simple" id="oo_369111.jpg"><uri content-type="original_file" xlink:type="simple">https://binary.pensoft.net/fig/369111</uri></graphic></fig><fig id="F7" position="float" orientation="portrait"><object-id xmlns:xlink="http://www.w3.org/1999/xlink" content-type="arpha" xlink:type="simple">57C80ED0-5C5D-51DE-A626-4507412C817B</object-id><label>Figure 25.</label><caption><p>Distribution map of the genus <italic><tp:taxon-name><tp:taxon-name-part taxon-name-part-type="genus" reg="Psychostrophia">Psychostrophia</tp:taxon-name-part></tp:taxon-name></italic>. Records of distribution are taken from <xref ref-type="bibr" rid="B12">Inoue (1992)</xref>, <xref ref-type="bibr" rid="B5">Chou and Yuan (2001)</xref>, <xref ref-type="bibr" rid="B19">Owada (2011)</xref>, <xref ref-type="bibr" rid="B9">Huang et al. (2019)</xref>, An Identification Guide of Japanese Moths Compiled by Everyone <ext-link xmlns:xlink="http://www.w3.org/1999/xlink" xlink:type="simple" ext-link-type="uri" xlink:href="http://www.jpmoth.org">http://www.jpmoth.org</ext-link>, Shiiba Research Forest, Kyushu University <ext-link xmlns:xlink="http://www.w3.org/1999/xlink" xlink:type="simple" ext-link-type="uri" xlink:href="http://www.forest.kyushu-u.ac.jp/miyazaki/index.php">http://www.forest.kyushu-u.ac.jp/miyazaki/index.php</ext-link>, and the present study.</p></caption><graphic xmlns:xlink="http://www.w3.org/1999/xlink" xlink:href="zookeys-900-111-g007.jpg" position="float" orientation="portrait" xlink:type="simple" id="oo_369112.jpg"><uri content-type="original_file" xlink:type="simple">https://binary.pensoft.net/fig/369112</uri></graphic></fig><!--PageBreak--><sec sec-type="Key to the genus Psychostrophia Butler, 1877" id="SECID0EFNAG"><title>Key to the genus <italic><tp:taxon-name><tp:taxon-name-part taxon-name-part-type="genus" reg="Psychostrophia">Psychostrophia</tp:taxon-name-part></tp:taxon-name></italic> Butler, 1877</title><table-wrap content-type="key" position="anchor" orientation="portrait"><table id="TID0ECJAE" rules="all"><tbody><tr><td rowspan="1" colspan="1">1</td><td rowspan="1" colspan="1">Forewing from base to medial zone with two yellow or whitish areas, the basal one situated along discal cell, the outer one extending from costal region to postmedial region</td><td rowspan="1" colspan="1">
                      <bold><italic><tp:taxon-name><tp:taxon-name-part taxon-name-part-type="genus" reg="Psychostrophia">Psychostrophia</tp:taxon-name-part> <tp:taxon-name-part taxon-name-part-type="species" reg="melanargia">melanargia</tp:taxon-name-part></tp:taxon-name></italic></bold>
                    </td></tr><tr><td rowspan="1" colspan="1">–</td><td rowspan="1" colspan="1">Forewing from base to medial zone with only one pale white or whitish area</td><td rowspan="1" colspan="1">
                      <bold>2</bold>
                    </td></tr><tr><td rowspan="1" colspan="1">2</td><td rowspan="1" colspan="1">Pale area forming a slender band</td><td rowspan="1" colspan="1">
                      <bold>3</bold>
                    </td></tr><tr><td rowspan="1" colspan="1">–</td><td rowspan="1" colspan="1">Pale area forming a trapezoidal or triangular zone</td><td rowspan="1" colspan="1">
                      <bold>4</bold>
                    </td></tr><tr><td rowspan="1" colspan="1">3</td><td rowspan="1" colspan="1">Hindwing postmedial series comprised of a single transverse band</td><td rowspan="1" colspan="1">
                      <bold><italic><tp:taxon-name><tp:taxon-name-part taxon-name-part-type="genus" reg="Psychostrophia">Psychostrophia</tp:taxon-name-part> <tp:taxon-name-part taxon-name-part-type="species" reg="picaria">picaria</tp:taxon-name-part></tp:taxon-name></italic></bold>
                    </td></tr><tr><td rowspan="1" colspan="1">–</td><td rowspan="1" colspan="1">Hindwing postmedial series comprised of several separated dots</td><td rowspan="1" colspan="1">
                      <bold><italic><tp:taxon-name><tp:taxon-name-part taxon-name-part-type="genus" reg="Psychostrophia">Psychostrophia</tp:taxon-name-part> <tp:taxon-name-part taxon-name-part-type="species" reg="endoi">endoi</tp:taxon-name-part></tp:taxon-name></italic></bold>
                    </td></tr><tr><td rowspan="1" colspan="1">4</td><td rowspan="1" colspan="1">Forewing discal cell bar slender</td><td rowspan="1" colspan="1">
                      <bold><italic><tp:taxon-name><tp:taxon-name-part taxon-name-part-type="genus" reg="Psychostrophia">Psychostrophia</tp:taxon-name-part> <tp:taxon-name-part taxon-name-part-type="species" reg="micronymphidiaria">micronymphidiaria</tp:taxon-name-part></tp:taxon-name></italic> sp. nov.</bold>
                    </td></tr><tr><td rowspan="1" colspan="1">–</td><td rowspan="1" colspan="1">Forewing discal cell bar short and robust</td><td rowspan="1" colspan="1">
                      <bold><italic><tp:taxon-name><tp:taxon-name-part taxon-name-part-type="genus" reg="Psychostrophia">Psychostrophia</tp:taxon-name-part> <tp:taxon-name-part taxon-name-part-type="species" reg="nymphidiaria">nymphidiaria</tp:taxon-name-part></tp:taxon-name></italic></bold>
                    </td></tr></tbody></table></table-wrap></sec></tp:treatment-sec><ref-list><ref id="B2"><mixed-citation xmlns:xlink="http://www.w3.org/1999/xlink" xlink:type="simple"><person-group><name name-style="western"><surname>Butler</surname><given-names>AG</given-names></name></person-group> (<year>1877</year>) Descriptions of new species of <tp:taxon-name><tp:taxon-name-part taxon-name-part-type="suborder">Heterocera</tp:taxon-name-part></tp:taxon-name> from Japan.–Part I. Sphinges and Bombyces. The Annals and Magazine of Natural History (Series 4) 20: 393–404. <ext-link xlink:type="simple" ext-link-type="doi" xlink:href="10.1080/00222937708682255">https://doi.org/10.1080/00222937708682255</ext-link></mixed-citation></ref><ref id="B16"><mixed-citation xmlns:xlink="http://www.w3.org/1999/xlink" xlink:type="simple"><person-group><name name-style="western"><surname>Leech</surname><given-names>JH</given-names></name></person-group> (<year>1897</year>) On <tp:taxon-name><tp:taxon-name-part taxon-name-part-type="order">Lepidoptera</tp:taxon-name-part></tp:taxon-name><tp:taxon-name><tp:taxon-name-part taxon-name-part-type="suborder">Heterocera</tp:taxon-name-part></tp:taxon-name> from China, Japan, and Corea. The Annals and Magazine of Natural History (Series 6) 19: 180–235, 297–349, 414–462, 543–573, 640–679. [pls 6, 7] <ext-link xlink:type="simple" ext-link-type="doi" xlink:href="10.1080/00222939708680542">https://doi.org/10.1080/00222939708680542</ext-link></mixed-citation></ref><ref id="B21"><mixed-citation xmlns:xlink="http://www.w3.org/1999/xlink" xlink:type="simple"><person-group><name name-style="western"><surname>Seitz</surname><given-names>A</given-names></name></person-group> (<year>1912</year>) <article-title>Family <tp:taxon-name><tp:taxon-name-part taxon-name-part-type="family">Uraniidae</tp:taxon-name-part></tp:taxon-name>.</article-title> In: <person-group><name name-style="western"><surname>Seitz</surname><given-names>A</given-names></name></person-group> (<role>Ed.</role>) <issue-title>The Macrolepidoptera of the World Volume 2, the Palearctic Bombyces &amp; Sphinges.</issue-title><source>Alfred Kernen, Stuttgart</source>, <fpage>275</fpage>–<lpage>280</lpage>. <ext-link xlink:type="simple" ext-link-type="doi" xlink:href="10.5962/bhl.title.61923">https://doi.org/10.5962/bhl.title.61923</ext-link></mixed-citation></ref><ref id="B17"><mixed-citation xmlns:xlink="http://www.w3.org/1999/xlink" xlink:type="simple"><person-group><name name-style="western"><surname>Minet</surname><given-names>J</given-names></name></person-group> (<year>2003</year>) <article-title>The <tp:taxon-name><tp:taxon-name-part taxon-name-part-type="family">Epicopeiidae</tp:taxon-name-part></tp:taxon-name>: phylogeny and a redefinition, with the description of new taxa (<tp:taxon-name><tp:taxon-name-part taxon-name-part-type="order">Lepidoptera</tp:taxon-name-part></tp:taxon-name>: <tp:taxon-name><tp:taxon-name-part taxon-name-part-type="superfamily">Drepanoidea</tp:taxon-name-part></tp:taxon-name>).</article-title><source>Annales de la Société entomologique de France (NS)</source><volume>38</volume>(<issue>4</issue>): <fpage>463</fpage>–<lpage>487</lpage>. <ext-link xlink:type="simple" ext-link-type="doi" xlink:href="10.1080/00379271.2002.10697355">https://doi.org/10.1080/00379271.2002.10697355</ext-link></mixed-citation></ref><ref id="B24"><mixed-citation xmlns:xlink="http://www.w3.org/1999/xlink" xlink:type="simple"><person-group><name name-style="western"><surname>Zhu</surname><given-names>HF</given-names></name><name name-style="western"><surname>Wang</surname><given-names>LY</given-names></name><name name-style="western"><surname>Han</surname><given-names>HX</given-names></name></person-group> (<year>2004</year>) <source><tp:taxon-name><tp:taxon-name-part taxon-name-part-type="order">Lepidoptera</tp:taxon-name-part></tp:taxon-name>. <tp:taxon-name><tp:taxon-name-part taxon-name-part-type="family">Hepialidae</tp:taxon-name-part></tp:taxon-name>. <tp:taxon-name><tp:taxon-name-part taxon-name-part-type="family">Epiplemidae</tp:taxon-name-part></tp:taxon-name>. Fauna Sinica (<tp:taxon-name><tp:taxon-name-part taxon-name-part-type="class">Insecta</tp:taxon-name-part></tp:taxon-name>) (Vol. 38).</source><publisher-name>Science Press</publisher-name>, <publisher-loc>Beijing</publisher-loc>, <size units="page">291 pp</size>.</mixed-citation></ref><ref id="B10"><mixed-citation xmlns:xlink="http://www.w3.org/1999/xlink" xlink:type="simple"><institution xlink:type="simple">ICZN</institution> (<year>1999</year>) <source>International Code of Zoological Nomenclature.4(<sup>th</sup> Edn.).</source><publisher-name>International Trust for Zoological Nomenclature</publisher-name>, <publisher-loc>The Natural History Museum, London</publisher-loc>, <size units="page">306 pp</size>.</mixed-citation></ref><ref id="B6"><mixed-citation xmlns:xlink="http://www.w3.org/1999/xlink" xlink:type="simple"><person-group><name name-style="western"><surname>Dalla Torre</surname><given-names>KW von</given-names></name></person-group> (<year>1924</year>) <article-title><tp:taxon-name><tp:taxon-name-part taxon-name-part-type="family">Epiplemidae</tp:taxon-name-part></tp:taxon-name>. In: Strand E (Ed.</article-title><source>) Lepidopterorum catalogus</source><volume>30</volume>: <fpage>1</fpage>–<lpage>38</lpage>. <ext-link xlink:type="simple" ext-link-type="doi" xlink:href="10.5962/bhl.title.82093">https://doi.org/10.5962/bhl.title.82093</ext-link></mixed-citation></ref><ref id="B1"><mixed-citation xmlns:xlink="http://www.w3.org/1999/xlink" xlink:type="simple"><person-group><name name-style="western"><surname>Beccaloni</surname><given-names>G</given-names></name><name name-style="western"><surname>Scoble</surname><given-names>M</given-names></name><name name-style="western"><surname>Kitching</surname><given-names>I</given-names></name><name name-style="western"><surname>Simonsen</surname><given-names>T</given-names></name><name name-style="western"><surname>Robinson</surname><given-names>G</given-names></name><name name-style="western"><surname>Pitkin</surname><given-names>B</given-names></name><name name-style="western"><surname>Hine</surname><given-names>A</given-names></name><name name-style="western"><surname>Lyal</surname><given-names>C</given-names></name></person-group> (<year>2003</year>) The Global <tp:taxon-name><tp:taxon-name-part taxon-name-part-type="order">Lepidoptera</tp:taxon-name-part></tp:taxon-name> Names Index (LepIndex). <ext-link xlink:type="simple" ext-link-type="uri" xlink:href="https://www.nhm.ac.uk/our-science/data/lepindex/lepindex">https://www.nhm.ac.uk/our-science/data/lepindex/lepindex</ext-link> [Accessed on: 2019-12-2]</mixed-citation></ref><ref id="B8"><mixed-citation xmlns:xlink="http://www.w3.org/1999/xlink" xlink:type="simple"><person-group><name name-style="western"><surname>Griffin</surname><given-names>FJ</given-names></name></person-group> (<year>1936</year>) <article-title>The contents of the parts and the dates of appearance of Seitz’ Grossschmetterlinge der Erde (The Macrolepidoptera of the world), Lieferungen 1 to 130 Palaearctic and 1 to 575 Exotic. Vols. 1 to 16, 1907–1935.</article-title><source>Transactions of the Royal Entomological Society of London</source><volume>85</volume>(<issue>10</issue>): <fpage>243</fpage>–<lpage>279</lpage>. <ext-link xlink:type="simple" ext-link-type="doi" xlink:href="10.1111/j.1365-2311.1936.tb00232.x">https://doi.org/10.1111/j.1365-2311.1936.tb00232.x</ext-link></mixed-citation></ref><ref id="B20"><mixed-citation xmlns:xlink="http://www.w3.org/1999/xlink" xlink:type="simple"><person-group><name name-style="western"><surname>Qin</surname><given-names>HN</given-names></name><name name-style="western"><surname>Fritsch</surname><given-names>P</given-names></name></person-group> (<year>2005</year>) <article-title><tp:taxon-name><tp:taxon-name-part taxon-name-part-type="family">Clethraceae</tp:taxon-name-part></tp:taxon-name>.</article-title> In: <person-group><name name-style="western"><surname>Wu</surname><given-names>ZY</given-names></name><name name-style="western"><surname>Raven</surname><given-names>PH</given-names></name><name name-style="western"><surname>Hong</surname><given-names>DY</given-names></name></person-group> (<role>Eds</role>) <issue-title>Flora of China 14.</issue-title><source>Science Press, Beijing and Missouri Botanical Garden Press, St Louis</source>, <fpage>238</fpage>–<lpage>241</lpage>.</mixed-citation></ref><ref id="B23"><mixed-citation xmlns:xlink="http://www.w3.org/1999/xlink" xlink:type="simple"><person-group><name name-style="western"><surname>Takahashi</surname><given-names>M</given-names></name></person-group> (<year>1996</year>) <article-title>On the specimen of <italic><tp:taxon-name><tp:taxon-name-part taxon-name-part-type="genus">Neope</tp:taxon-name-part> <tp:taxon-name-part taxon-name-part-type="species">niphonica</tp:taxon-name-part></tp:taxon-name></italic> Butler (<tp:taxon-name><tp:taxon-name-part taxon-name-part-type="order">Lepidoptera</tp:taxon-name-part></tp:taxon-name>, <tp:taxon-name><tp:taxon-name-part taxon-name-part-type="family">Satyridae</tp:taxon-name-part></tp:taxon-name>) labeled to be collected in the Northeastern District of China.</article-title><source>Transactions of the Lepidopterological Society of Japan</source><volume>47</volume>(<issue>2</issue>): <fpage>106</fpage>–<lpage>107</lpage>.</mixed-citation></ref><ref id="B12"><mixed-citation xmlns:xlink="http://www.w3.org/1999/xlink" xlink:type="simple"><person-group><name name-style="western"><surname>Inoue</surname><given-names>H</given-names></name></person-group> (<year>1992</year>) <article-title>A new species of <italic><tp:taxon-name><tp:taxon-name-part taxon-name-part-type="genus">Psychostrophia</tp:taxon-name-part></tp:taxon-name></italic> Butler from Laos (<tp:taxon-name><tp:taxon-name-part taxon-name-part-type="family">Epiplemidae</tp:taxon-name-part></tp:taxon-name>).</article-title><source>Tyo to Ga</source><volume>43</volume>(<issue>2</issue>): <fpage>149</fpage>–<lpage>150</lpage>.</mixed-citation></ref><ref id="B5"><mixed-citation xmlns:xlink="http://www.w3.org/1999/xlink" xlink:type="simple"><person-group><name name-style="western"><surname>Chou</surname><given-names>I</given-names></name><name name-style="western"><surname>Yuan</surname><given-names>XQ</given-names></name></person-group> (<year>2001</year>) <article-title>New species, new subspecies and new record of butterflies (<tp:taxon-name><tp:taxon-name-part taxon-name-part-type="order">Lepidoptera</tp:taxon-name-part></tp:taxon-name>) from China (IV).</article-title><source>Entomotaxonomia</source><volume>23</volume>(<issue>2</issue>): <fpage>141</fpage>–<lpage>146</lpage>.</mixed-citation></ref><ref id="B19"><mixed-citation xmlns:xlink="http://www.w3.org/1999/xlink" xlink:type="simple"><person-group><name name-style="western"><surname>Owada</surname><given-names>M</given-names></name></person-group> (<year>2011</year>) <article-title><tp:taxon-name><tp:taxon-name-part taxon-name-part-type="family">Epicopeiidae</tp:taxon-name-part></tp:taxon-name>.</article-title> In: <person-group><name name-style="western"><surname>Kishida</surname><given-names>Y</given-names></name></person-group> (<role>Ed.</role>) <issue-title>The Standard of Moths in Japan 2.</issue-title><source>Gakken Education Publishing, Tokyo</source>, <fpage>126</fpage>–<lpage>127</lpage>.</mixed-citation></ref><ref id="B9"><mixed-citation xmlns:xlink="http://www.w3.org/1999/xlink" xlink:type="simple"><person-group><name name-style="western"><surname>Huang</surname><given-names>SY</given-names></name><name name-style="western"><surname>Wang</surname><given-names>M</given-names></name><name name-style="western"><surname>Da</surname><given-names>W</given-names></name><name name-style="western"><surname>Fan</surname><given-names>XL</given-names></name></person-group> (<year>2019</year>) <article-title>New discoveries of the family <tp:taxon-name><tp:taxon-name-part taxon-name-part-type="family">Epicopeiidae</tp:taxon-name-part></tp:taxon-name> from China, with description of a new species (<tp:taxon-name><tp:taxon-name-part taxon-name-part-type="order">Lepidoptera</tp:taxon-name-part></tp:taxon-name>, <tp:taxon-name><tp:taxon-name-part taxon-name-part-type="family">Epicopeiidae</tp:taxon-name-part></tp:taxon-name>).</article-title><source>ZooKeys</source><volume>822</volume>: <fpage>33</fpage>–<lpage>51</lpage>. <ext-link xlink:type="simple" ext-link-type="doi" xlink:href="10.3897/zookeys.822.32341">https://doi.org/10.3897/zookeys.822.32341</ext-link></mixed-citation></ref></ref-list></tp:taxon-treatment>
